# Supplementary material for: α-Helical peptidic scaffolds to target α-synuclein toxic species with nanomolar affinity
Source: Nat Commun. 2021 Jun 18;12:3752. doi: 10.1038/s41467-021-24039-2 (PMC8213730; doi:10.1038/s41467-021-24039-2)
Supplement: Supplementary file 4 — Source Data File [file 41467_2021_24039_MOESM4_ESM.xlsx]

## Sheet: Figure 1
Figure 1d
Wavelength (cm-1)	[θ] (degxcm2/dmol)
260	-526.911
259.5	-503.748
259	-442.382
258.5	-431.184
258	-497.532
257.5	-567.377
257	-593.332
256.5	-583.075
256	-565.616
255.5	-594.293
255	-546.757
254.5	-511.857
254	-514.009
253.5	-540.436
253	-540.877
252.5	-582.184
252	-638.798
251.5	-665.377
251	-660.077
250.5	-669.789
250	-669.802
249.5	-658.168
249	-624.436
248.5	-615.861
248	-727.13
247.5	-753.229
247	-740.761
246.5	-763.25
246	-808.889
245.5	-864.811
245	-839.58
244.5	-905.57
244	-958.723
243.5	-998.527
243	-1098.07
242.5	-1201.46
242	-1333.04
241.5	-1390.08
241	-1468.09
240.5	-1631.6
240	-1814.15
239.5	-2027.69
239	-2134.35
238.5	-2357.59
238	-2580.27
237.5	-2718.68
237	-2983.82
236.5	-3261.05
236	-3511.3
235.5	-3835.43
235	-4094.52
234.5	-4359.7
234	-4614.95
233.5	-4861.55
233	-5136.84
232.5	-5404.93
232	-5729.36
231.5	-6082.7
231	-6520.77
230.5	-6898.73
230	-7151.3
229.5	-7428.73
229	-7767.39
228.5	-8095.18
228	-8408.55
227.5	-8614.68
227	-8853.73
226.5	-9041.86
226	-9213.32
225.5	-9384.12
225	-9410.75
224.5	-9288.36
224	-9164.03
223.5	-9207.18
223	-9199.09
222.5	-9291.12
222	-9179.32
221.5	-9051.68
221	-9013.36
220.5	-9022.75
220	-9034.64
219.5	-8996.59
219	-8967.41
218.5	-8863.45
218	-8925.3
217.5	-8970.61
217	-9061.23
216.5	-9188.57
216	-9270.14
215.5	-9302.18
215	-9421.2
214.5	-9490.05
214	-9598.98
213.5	-9680.73
213	-9753.71
212.5	-9811.86
212	-9969.66
211.5	-10061.6
211	-10111.8
210.5	-10109.8
210	-9914.86
209.5	-9694.29
209	-9488.77
208.5	-9238.11
208	-8922.73
207.5	-8550.07
207	-8124.98
206.5	-7608.8
206	-6973.91
205.5	-6218.68
205	-5355
204.5	-4507.14
204	-3369.86
203.5	-2185.82
203	-868.709
202.5	550.591
202	2170.15
201.5	3569.52
201	5122.68
200.5	6792.73
200	8489.68
199.5	10027.3
199	11300.4
198.5	12492.2
198	13872.5
197.5	15134.3
197	16250.1
196.5	17227
196	17888.5
195.5	18352.7
195	18710.2
194.5	19173.8
194	19290.1
193.5	19275.1
193	19009.5
192.5	18716.2
192	18515.5
191.5	18523.9
191	18245.5
190.5	17669
190	16869.3

## Sheet: Figure 2
Figure 2a								Figure 2b								Figure 2c								Figure 2d								Figure 2e							Figure 2f
	CC		AA		DD				CC		AA		DD				CC		AA		DD				CC		AA		DD			OA		OB		Fibrils				No Monomer						500 mon:OB 1
Correlation Time (ms)	G(t)	Err	G(t)	Err	G(t)	Err		Correlation Time (ms)	G(t)	Err	G(t)	Err	G(t)	Err		Correlation Time (ms)	G(t)	Err	G(t)	Err	G(t)	Err		Correlation Time (ms)	G(t)	Err	G(t)	Err	G(t)	Err		CP, Free	NP	CP, Free	NP	CP, Free	NP			CC		AA		DD		CC		AA
0.000600002	0.00544		0.8415	0.03461	0.24327	0.00757		0.0006	0.13583	0.15044	2.89222	0.27918	5.45827	0.0817		0.000600002	1.54163	0.03027	4.3589	0.21061	4.49378	0.04867		0.000600002	0.85455	0.02678	5.07442	0.20349	0.70884	0.01974		0	0	0	0	0	0		Correlation Time (ms)	G(t)	Err	G(t)	Err	G(t)	Err	G(t)	Err	G(t)	Err
0.000800003	0.01185		0.81271	0.02742	0.24463	0.01495		0.0008	0.0523	0.22858	3.19928	0.45137	5.32367	0.11896		0.000800003	1.45673	0.03375	4.43589	0.17709	4.58196	0.03402		0.000800003	0.86922	0.02788	4.89028	0.21163	0.70733	0.01978		0.987449	0.930503	0.391963	0.95337	1.29318	5.86		0.0006	3.69543	0.11511	9.77759	0.8727	7.34866	0.14026	3.23765	0.10682	9.08676	0.306
0.001	-0.00701		0.80945	0.02238	0.2686	0.00862		0.001	0.07954	0.06941	3.47013	0.15017	5.49212	0.17334		0.001	1.49048	0.04237	4.49941	0.14752	4.46968	0.03307		0.001	0.89478	0.02392	4.93986	0.19765	0.70161	0.01656		1.12668	1.09454	0.946997	3.95364	2.17636	15.08		0.0008	3.55708	0.06646	9.62641	0.88262	7.06707	0.10464	3.18848	0.04441	10.4596	0.51849
0.0012	0.01117		0.78407	0.0273	0.24364	0.01314		0.0012	0.08317	0.08086	2.94828	0.26763	5.43373	0.08087		0.0012	1.49934	0.01843	4.35797	0.19653	4.57858	0.05821		0.0012	0.88595	0.03471	5.02758	0.18604	0.70795	0.01821		1.95807	1.38824	3.84565	8.94191	3.65895	36.52		0.001	3.83506	0.06893	8.94484	0.75159	7.12365	0.12901	3.15322	0.0972	9.66107	0.51974
0.0014	0.00719		0.83317	0.03021	0.25611	0.00829		0.0014	0.02878	0.12347	3.45047	0.24696	5.43684	0.08955		0.0014	1.52242	0.03505	4.40873	0.17712	4.55424	0.03321		0.0014	0.87997	0.02359	5.08298	0.23785	0.69613	0.01829		5.69774	2.15371	4.97372	11.7947	6.29392	44.43		0.0012	3.85382	0.13308	9.11549	0.7205	7.52531	0.20825	3.12137	0.09443	9.25072	0.48382
0.0017	0.00349		0.79894	0.03288	0.23866	0.00791		0.0017	0.14444	0.04089	3.04725	0.09515	5.44936	0.08878		0.0017	1.51522	0.02228	4.27666	0.11922	4.51222	0.02675		0.0017	0.88968	0.0324	4.89183	0.18021	0.69928	0.01795		12.9981	3.17204	5.4939	15.4692	7.12158	76.51		0.0014	3.92231	0.1537	9.53489	0.84612	7.06239	0.09551	3.31497	0.05728	9.21162	0.11317
0.0021	-0.00221		0.82775	0.01805	0.24036	0.00796		0.0021	0.05545	0.08082	3.56706	0.19101	5.41572	0.0716		0.0021	1.51497	0.02881	4.45404	0.113	4.53566	0.02402		0.0021	0.88964	0.0286	5.04979	0.19834	0.70124	0.01862		15.4962	2.09661	8.40549	17.3223	14.7312	111.48		0.0017	3.69326	0.12023	8.81518	0.39172	7.11416	0.10883	3.26259	0.11743	9.02942	0.31056
0.0025	0.00166		0.79812	0.0257	0.25363	0.00566		0.0025	0.09605	0.18321	3.407	0.15139	5.40465	0.05823		0.0025	1.49624	0.01601	4.31648	0.10498	4.57592	0.04093		0.0025	0.88429	0.03137	4.86353	0.15231	0.69906	0.01829		23.9949	3.67444	17.3033	24.6509	17.8022	84.36		0.0021	3.72883	0.05667	9.09758	0.27808	7.15626	0.07841	3.28875	0.03773	9.01069	0.38499
0.0029	-0.00132		0.8051	0.02187	0.23596	0.00777		0.0029	0.13751	0.24175	3.03223	0.17455	5.4639	0.07378		0.0029	1.5091	0.0227	4.28162	0.12351	4.47793	0.02628		0.0029	0.87788	0.03271	5.06068	0.22013	0.7008	0.01765				40.6544	23.1483	40.7767	112.26		0.0025	3.81654	0.09481	8.82141	0.5587	7.30006	0.04803	3.30857	0.07887	8.67914	0.3085
0.0033	-0.00539		0.7863	0.01711	0.24411	0.00691		0.0033	0.10762	0.09658	2.93521	0.23931	5.46262	0.06299		0.0033	1.45495	0.02636	4.24379	0.11763	4.47674	0.04764		0.0033	0.88134	0.02684	4.90087	0.15621	0.7031	0.0181				47.5937	27.7824				0.0029	3.74552	0.05255	9.05317	0.31148	7.08083	0.05105	3.26665	0.0439	8.96338	0.20215
0.0039	0.00307		0.76872	0.01894	0.23916	0.00466		0.0039	0.0767	0.06595	2.93894	0.15243	5.38441	0.04682		0.0039	1.49563	0.02155	4.30556	0.11225	4.5008	0.02231		0.0039	0.88171	0.02206	4.87407	0.21412	0.70269	0.01823									0.0033	3.72387	0.09322	9.1787	0.50095	7.21705	0.09689	3.1659	0.06031	8.63505	0.16613
0.0047	0.00191		0.78399	0.02502	0.24838	0.00406		0.0047	0.0474	0.11773	3.16092	0.14538	5.40907	0.05296		0.0047	1.53903	0.03091	4.27016	0.11699	4.44487	0.0221		0.0047	0.88868	0.02647	4.79918	0.18393	0.69847	0.01797									0.0039	3.72233	0.05394	8.06893	0.17995	7.20777	0.07244	3.29277	0.03023	8.64876	0.10169
0.0055	-4.63256e-05		0.78021	0.01701	0.25025	0.00572		0.0055	0.07075	0.11036	3.23569	0.16547	5.35105	0.04793		0.0055	1.50012	0.01364	4.21725	0.09733	4.49846	0.03486		0.0055	0.8784	0.02764	4.88706	0.17273	0.69841	0.01881									0.0047	3.71626	0.09448	8.36543	0.25499	7.15241	0.03617	3.29396	0.0365	8.8895	0.31921
0.0063	-0.00139		0.77041	0.02035	0.24921	0.00539		0.0063	0.1222	0.1354	3.22683	0.07933	5.30652	0.02817		0.0063	1.49301	0.01017	4.16723	0.09375	4.46148	0.02871		0.0063	0.87811	0.02584	4.88409	0.18757	0.69706	0.01837									0.0055	3.934	0.04505	8.99892	0.44183	7.18775	0.03483	3.25876	0.02957	8.73385	0.24436
0.0071	-0.00733		0.77204	0.01913	0.2502	0.00467		0.0071	0.10685	0.09197	2.96488	0.11271	5.44748	0.05905		0.0071	1.49016	0.01657	4.11457	0.10997	4.43236	0.01785		0.0071	0.88768	0.02374	4.85245	0.17209	0.69896	0.01672									0.0063	3.89765	0.06381	8.8326	0.26722	7.23463	0.04585	3.29869	0.02992	8.51547	0.20165
0.0083	-0.00121		0.76853	0.01258	0.24614	0.00431		0.0083	0.08637	0.08777	3.01925	0.08051	5.33209	0.03985		0.0083	1.49124	0.01339	4.20179	0.0814	4.44975	0.02305		0.0083	0.88011	0.02194	4.81954	0.15117	0.69598	0.01669									0.0071	3.73256	0.07606	8.47063	0.44556	7.22526	0.04098	3.1922	0.06687	8.87501	0.29566
0.0099	0.00242		0.77314	0.01466	0.23298	0.00231		0.0099	0.08338	0.0672	3.03375	0.06587	5.38599	0.03079		0.0099	1.50234	0.00971	4.17335	0.09256	4.43261	0.01554		0.0099	0.8824	0.0249	4.77532	0.10936	0.69427	0.01742									0.0083	3.75647	0.03404	8.53202	0.18001	7.14449	0.04048	3.2332	0.0524	8.91219	0.21736
0.0115	-0.00302		0.76189	0.01483	0.23394	0.00499		0.0115	0.10497	0.02859	3.00965	0.09962	5.38222	0.05957		0.0115	1.49525	0.01615	4.20825	0.11979	4.43345	0.01697		0.0115	0.88568	0.02561	4.7814	0.13939	0.69401	0.01702									0.0099	3.85402	0.04883	8.64393	0.18531	7.15622	0.06468	3.30729	0.06875	8.72426	0.25023
0.0131	0.00206		0.7543	0.01124	0.23434	0.00356		0.0131	0.09053	0.04707	3.10038	0.09238	5.31892	0.04907		0.0131	1.4926	0.01151	4.13726	0.07388	4.43939	0.01841		0.0131	0.87414	0.02343	4.75656	0.15103	0.69147	0.01629									0.0115	3.73788	0.0692	8.69452	0.30494	7.02623	0.05934	3.25153	0.04399	8.62082	0.18456
0.0147	0.00316		0.75951	0.01408	0.23255	0.00349		0.0147	0.06855	0.05343	3.03847	0.10776	5.32034	0.04918		0.0147	1.4984	0.01362	4.21217	0.10027	4.43901	0.02122		0.0147	0.88039	0.02581	4.81235	0.15239	0.69146	0.0166									0.0131	3.7246	0.03409	8.53081	0.28813	7.14299	0.0563	3.29732	0.05154	8.40388	0.20502
0.0171	-0.00253		0.76056	0.01555	0.23485	0.00211		0.0171	0.09447	0.03411	2.93999	0.07572	5.31398	0.02396		0.0171	1.48244	0.01378	4.13953	0.08807	4.41052	0.0148		0.0171	0.87623	0.0254	4.77349	0.13516	0.68864	0.01647									0.0147	3.72053	0.06435	8.62129	0.20993	7.08562	0.04863	3.27485	0.04135	8.69144	0.24772
0.0203	-0.000506783		0.74485	0.01191	0.22232	0.00266		0.0203	0.08475	0.04395	2.91144	0.10636	5.24251	0.03818		0.0203	1.48423	0.00852	4.13143	0.08849	4.39597	0.01603		0.0203	0.87793	0.02355	4.73906	0.12676	0.68902	0.01704									0.0171	3.74209	0.06509	8.40232	0.20239	6.98958	0.04738	3.25965	0.02908	8.5592	0.18632
0.0235	-0.00223		0.74399	0.01184	0.21589	0.0029		0.0235	0.10191	0.01318	2.87675	0.08526	5.27629	0.01823		0.0235	1.4666	0.01108	4.08059	0.0824	4.36729	0.01568		0.0235	0.87563	0.02441	4.70262	0.11168	0.68491	0.0164									0.0203	3.75327	0.03837	8.31562	0.13992	6.9959	0.05387	3.26439	0.03179	8.64784	0.07836
0.0267	-0.00204		0.73273	0.01105	0.2183	0.00209		0.0267	0.11213	0.03022	2.89448	0.05822	5.19498	0.03		0.0267	1.48188	0.0125	4.07551	0.08416	4.36102	0.01491		0.0267	0.8742	0.02317	4.73371	0.11472	0.68392	0.01613									0.0235	3.73932	0.05839	8.28801	0.14933	7.00575	0.05357	3.2439	0.03109	8.46655	0.20509
0.0299	-0.002		0.73331	0.01331	0.21519	0.00201		0.0299	0.10087	0.04828	2.89134	0.07492	5.1923	0.0299		0.0299	1.46999	0.01173	4.06131	0.07237	4.34167	0.01329		0.0299	0.87345	0.02443	4.70176	0.12756	0.68369	0.016									0.0267	3.71665	0.06511	8.18739	0.09254	6.95432	0.03874	3.25777	0.03118	8.29784	0.10902
0.0347	0.00194		0.71713	0.00838	0.20865	0.00248		0.0347	0.07608	0.02339	2.73811	0.03771	5.19697	0.03087		0.0347	1.46276	0.00975	4.06453	0.07874	4.30704	0.00966		0.0347	0.87179	0.02176	4.70546	0.11754	0.67989	0.01551									0.0299	3.71996	0.04871	8.29541	0.16125	6.89509	0.03765	3.19993	0.02445	8.37661	0.15624
0.0411	0.00139		0.70875	0.00869	0.20105	0.00206		0.0411	0.09661	0.0324	2.76482	0.06124	5.10815	0.0137		0.0411	1.4682	0.01377	4.01594	0.07478	4.27634	0.01275		0.0411	0.86995	0.02333	4.6605	0.10436	0.67537	0.01514									0.0347	3.71365	0.04118	8.20446	0.15363	6.8806	0.02894	3.21358	0.03448	8.32556	0.11739
0.0475	-0.00167		0.70389	0.00872	0.20002	0.0018		0.0475	0.08197	0.04101	2.65577	0.04499	5.07063	0.01705		0.0475	1.45609	0.01101	4.00752	0.06746	4.22649	0.01059		0.0475	0.86839	0.02261	4.6759	0.11567	0.67237	0.01474									0.0411	3.7518	0.03941	8.09322	0.1389	6.77021	0.03786	3.19141	0.03292	8.29644	0.07128
0.0539	0.000429012		0.70304	0.00768	0.19367	0.00182		0.0539	0.08814	0.0543	2.67254	0.04611	5.02937	0.02022		0.0539	1.43933	0.00867	3.97302	0.0682	4.20589	0.01304		0.0539	0.86529	0.02046	4.64613	0.12074	0.66874	0.01392									0.0475	3.71578	0.02959	8.17551	0.06769	6.74983	0.03161	3.18311	0.05004	8.28526	0.10684
0.0603	-0.000510219		0.69011	0.00806	0.1851	0.00214		0.0603	0.08049	0.03223	2.6997	0.06749	4.96313	0.01508		0.0603	1.44234	0.00956	3.95865	0.06451	4.18972	0.01552		0.0603	0.86421	0.0196	4.587	0.09518	0.66483	0.01352									0.0539	3.68142	0.03312	8.07573	0.18692	6.71694	0.02278	3.22628	0.04169	8.22405	0.07676
0.0699	-0.000753332		0.67877	0.00628	0.17988	0.00131		0.0699	0.08687	0.03546	2.531	0.03313	4.87119	0.01846		0.0699	1.43742	0.01144	3.93723	0.05945	4.11982	0.00992		0.0699	0.86063	0.02008	4.61411	0.09488	0.66019	0.01328									0.0603	3.65894	0.0484	7.7818	0.06488	6.62275	0.03215	3.14707	0.03996	8.13807	0.09463
0.0827	0.000252334		0.66804	0.00615	0.17478	0.00157		0.0827	0.08912	0.02931	2.49422	0.04644	4.78367	0.01571		0.0827	1.42306	0.00954	3.88648	0.0525	4.04874	0.00654		0.0827	0.85756	0.01962	4.52266	0.08736	0.6542	0.0123									0.0699	3.6469	0.02916	7.76967	0.07897	6.54641	0.0321	3.12451	0.03158	8.07305	0.09021
0.0955	0.000188246		0.65405	0.00536	0.16345	0.00111		0.0955	0.08405	0.02525	2.47999	0.0302	4.72585	0.01821		0.0955	1.41427	0.0112	3.85514	0.05246	3.99329	0.01188		0.0955	0.85315	0.01789	4.51102	0.08818	0.64885	0.01193									0.0827	3.61819	0.03972	7.72419	0.02243	6.46372	0.01912	3.10315	0.04185	7.92717	0.07279
0.1083	4.01759e-06		0.64663	0.00464	0.16037	0.00108		0.1083	0.07668	0.0392	2.48662	0.03731	4.61071	0.01674		0.1083	1.39542	0.00963	3.81739	0.04672	3.93443	0.01322		0.1083	0.85174	0.01807	4.48755	0.0782	0.64351	0.0111									0.0955	3.58504	0.02272	7.70752	0.11034	6.32455	0.01345	3.08433	0.03758	7.93977	0.07327
0.1211	0.00117		0.63932	0.00616	0.15278	0.00135		0.1211	0.08568	0.05157	2.31581	0.0255	4.55172	0.01941		0.1211	1.37814	0.00782	3.7729	0.04086	3.86582	0.00743		0.1211	0.84439	0.01688	4.4795	0.07496	0.63783	0.01043									0.1083	3.55732	0.02841	7.57423	0.07599	6.22437	0.0139	3.03447	0.0468	7.75577	0.09395
0.1403	-0.00103		0.62232	0.00541	0.14524	0.000971039		0.1403	0.08748	0.03015	2.33608	0.02007	4.4295	0.01211		0.1403	1.37115	0.00824	3.73493	0.03741	3.78681	0.00391		0.1403	0.84165	0.01748	4.43674	0.07366	0.63	0.00995									0.1211	3.54208	0.01839	7.44884	0.07479	6.16064	0.02283	3.00109	0.03829	7.65343	0.03856
0.1659	-0.000479642		0.60442	0.00647	0.13768	0.00115		0.1659	0.08062	0.05296	2.21794	0.02132	4.31043	0.01751		0.1659	1.34721	0.00578	3.68083	0.0291	3.67779	0.00829		0.1659	0.83476	0.01652	4.37112	0.05974	0.62004	0.00878									0.1403	3.49258	0.01251	7.35684	0.06924	6.02716	0.0143	2.97247	0.02978	7.58287	0.06717
0.1915	0.000804673		0.59754	0.006	0.12749	0.00134		0.1915	0.08453	0.03575	2.18936	0.02862	4.17471	0.02047		0.1915	1.32864	0.0058	3.63348	0.02975	3.58914	0.00836		0.1915	0.82756	0.01532	4.32366	0.05657	0.61135	0.00777									0.1659	3.44598	0.01853	7.2392	0.06213	5.87162	0.01085	2.93512	0.04091	7.51839	0.02202
0.2171	6.71707e-05		0.57781	0.00557	0.12069	0.00108		0.2171	0.07555	0.03402	2.14422	0.03362	4.05191	0.02103		0.2171	1.30849	0.00697	3.59216	0.03274	3.49497	0.00776		0.2171	0.82256	0.01543	4.26749	0.0499	0.60317	0.0068									0.1915	3.38716	0.0141	7.06609	0.07113	5.71715	0.01304	2.89765	0.02865	7.34287	0.08831
0.2427	-0.00021929		0.56779	0.0073	0.11315	0.000980908		0.2427	0.07923	0.02534	2.03441	0.04003	3.91973	0.01783		0.2427	1.28616	0.00565	3.54963	0.02647	3.40943	0.00932		0.2427	0.81641	0.01368	4.23518	0.04228	0.59523	0.00603									0.2171	3.38525	0.02521	7.00497	0.04626	5.54424	0.01649	2.84723	0.0312	7.29099	0.0757
0.2811	-0.000866058		0.54813	0.00645	0.10529	0.000822713		0.2811	0.0795	0.0265	1.98933	0.04803	3.76898	0.02382		0.2811	1.25608	0.00468	3.47179	0.02951	3.28469	0.00883		0.2811	0.80928	0.01287	4.16146	0.03575	0.58377	0.00519									0.2427	3.31226	0.01674	6.79752	0.07335	5.41264	0.02352	2.81125	0.0257	7.1413	0.07963
0.3323	-0.00127		0.52862	0.00652	0.09485	0.00104		0.3323	0.0761	0.03048	1.89593	0.0434	3.58135	0.03009		0.3323	1.22299	0.0065	3.38802	0.03196	3.13738	0.01034		0.3323	0.79801	0.01231	4.08508	0.02487	0.56949	0.004									0.2811	3.25654	0.01807	6.70297	0.08644	5.23032	0.02455	2.76355	0.02121	6.92589	0.05414
0.3835	-0.00104		0.50933	0.00762	0.08766	0.000867055		0.3835	0.07338	0.04315	1.86108	0.04131	3.41962	0.03168		0.3835	1.1856	0.00495	3.3101	0.03638	3.00553	0.01035		0.3835	0.78882	0.0114	4.0178	0.02196	0.55663	0.00324									0.3323	3.1539	0.02211	6.42622	0.11742	5.00804	0.03393	2.66635	0.02626	6.76197	0.09371
0.4347	-0.00123		0.49232	0.00763	0.08153	0.000736392		0.4347	0.07786	0.01772	1.7699	0.06114	3.249	0.03892		0.4347	1.15356	0.00375	3.23312	0.04338	2.88174	0.01245		0.4347	0.77696	0.01075	3.93855	0.02323	0.54505	0.00264									0.3835	3.08176	0.03724	6.30931	0.13156	4.80014	0.03937	2.60062	0.01936	6.62156	0.07907
0.4859	-0.000888596		0.47459	0.0085	0.07487	0.00102		0.4859	0.07618	0.02176	1.71449	0.04449	3.12117	0.03844		0.4859	1.12191	0.00431	3.17373	0.04906	2.77404	0.01235		0.4859	0.76873	0.01102	3.874	0.02377	0.53462	0.0025									0.4347	3.01781	0.03156	6.10566	0.14352	4.6062	0.04535	2.53936	0.01687	6.41671	0.09881
0.5627	-0.00217		0.45452	0.00818	0.06844	0.000854725		0.5627	0.07055	0.04196	1.64409	0.05444	2.93731	0.04176		0.5627	1.08065	0.00393	3.07771	0.05621	2.61862	0.01442		0.5627	0.75377	0.01009	3.77552	0.0345	0.52003	0.00287									0.4859	2.94817	0.04108	6.00348	0.16134	4.44973	0.04478	2.47213	0.02163	6.24754	0.12976
0.6651	-0.0015		0.43133	0.00899	0.06061	0.000671668		0.6651	0.07298	0.02398	1.5379	0.0561	2.70549	0.04512		0.6651	1.02411	0.00524	2.9642	0.06631	2.44175	0.01617		0.6651	0.73867	0.0104	3.66572	0.0432	0.50197	0.00377									0.5627	2.8544	0.04559	5.70366	0.16689	4.23867	0.04879	2.37642	0.02355	5.9658	0.11453
0.7675	-0.00183		0.4083	0.00869	0.05488	0.000730701		0.7675	0.06118	0.03376	1.45991	0.06182	2.53164	0.04511		0.7675	0.9794	0.00497	2.87298	0.07461	2.29399	0.01995		0.7675	0.72162	0.01056	3.55365	0.05546	0.48544	0.0048									0.6651	2.74484	0.04433	5.46292	0.18301	3.9897	0.05017	2.26554	0.0226	5.70285	0.1067
0.8699	-0.00219		0.39053	0.00926	0.04957	0.00065589		0.8699	0.06381	0.02038	1.39011	0.06245	2.38386	0.04417		0.8699	0.93809	0.00622	2.78491	0.08106	2.16415	0.02246		0.8699	0.70642	0.01149	3.46035	0.06502	0.4698	0.00614									0.7675	2.64448	0.0481	5.26981	0.17301	3.75333	0.0453	2.15213	0.0166	5.45625	0.11822
0.9723	-0.00226		0.37375	0.0098	0.04546	0.00094222		0.9723	0.05687	0.04016	1.31956	0.05997	2.24923	0.04739		0.9723	0.88982	0.00755	2.6976	0.09055	2.0479	0.02165		0.9723	0.69193	0.0125	3.36494	0.07451	0.45545	0.00731									0.8699	2.54798	0.05083	5.05827	0.16903	3.54331	0.03852	2.05905	0.02029	5.15757	0.12778
1.1259	-0.00283		0.35551	0.00976	0.03965	0.000626755		1.1259	0.05269	0.02803	1.25251	0.06263	2.06329	0.04558		1.1259	0.84089	0.00719	2.58734	0.10183	1.90269	0.02209		1.1259	0.67994	0.01109	3.2635	0.08322	0.43917	0.00864									0.9723	2.44755	0.04908	4.91236	0.17729	3.34869	0.03817	1.98389	0.02929	4.93614	0.13868
1.33071	-0.00303		0.33507	0.01069	0.03477	0.000702503		1.33071	0.051	0.03989	1.15974	0.07165	1.86981	0.04572		1.33071	0.7822	0.00756	2.46597	0.11363	1.7438	0.02494		1.33071	0.66368	0.00914	3.15172	0.0976	0.41982	0.01045									1.1259	2.30232	0.04813	4.61898	0.20019	3.10895	0.03446	1.88041	0.03514	4.64306	0.17489
1.53551	-0.00278		0.31634	0.01089	0.0306	0.000624035		1.53551	0.04427	0.02925	1.09525	0.07987	1.69645	0.04066		1.53551	0.72594	0.00894	2.36078	0.12503	1.58874	0.02878		1.53551	0.64562	0.01067	3.03534	0.10763	0.40179	0.01191									1.33071	2.14915	0.05196	4.31435	0.19797	2.8275	0.03224	1.75453	0.04372	4.28518	0.20588
1.74031	-0.00303		0.29799	0.01144	0.02708	0.000637169		1.74031	0.04642	0.03364	1.02953	0.08077	1.554	0.03631		1.74031	0.67974	0.01014	2.27276	0.13613	1.45497	0.0295		1.74031	0.62633	0.0122	2.94146	0.11534	0.38404	0.01273									1.53551	1.99776	0.05965	4.04288	0.17804	2.597	0.03338	1.6445	0.06041	4.01328	0.2264
1.94511	-0.00292		0.28014	0.01159	0.0246	0.000750394		1.94511	0.046	0.03669	0.98008	0.07876	1.4302	0.03387		1.94511	0.63965	0.01233	2.19109	0.14018	1.3458	0.03221		1.94511	0.60789	0.01364	2.86256	0.11952	0.36715	0.01345									1.74031	1.8844	0.06109	3.8842	0.18527	2.40966	0.04644	1.58086	0.07534	3.79316	0.24427
2.25231	-0.00312		0.26432	0.01207	0.02179	0.000759413		2.25231	0.03788	0.03928	0.90539	0.07871	1.25743	0.02926		2.25231	0.58826	0.01525	2.10649	0.13893	1.20531	0.03481		2.25231	0.58399	0.01514	2.73945	0.12855	0.34631	0.01442									1.94511	1.77076	0.06212	3.69411	0.19469	2.21359	0.05222	1.50498	0.0724	3.60469	0.23964
2.66191	-0.00273		0.24568	0.0126	0.01849	0.000671498		2.66191	0.03309	0.02342	0.80396	0.07538	1.09631	0.02988		2.66191	0.53414	0.01798	1.99272	0.13756	1.06161	0.03226		2.66191	0.55776	0.01541	2.5937	0.1367	0.32405	0.01538									2.25231	1.62574	0.06042	3.47449	0.18679	1.97712	0.05667	1.38726	0.06774	3.32685	0.21744
3.07151	-0.00269		0.23121	0.01299	0.01553	0.000685501		3.07151	0.02693	0.02298	0.71573	0.07161	0.9659	0.02969		3.07151	0.48536	0.01797	1.8724	0.13724	0.94403	0.02682		3.07151	0.53281	0.01556	2.46421	0.1444	0.30385	0.01648									2.66191	1.45369	0.06009	3.21809	0.16293	1.72529	0.05151	1.22967	0.06012	2.9651	0.21426
3.48111	-0.00295		0.21632	0.01332	0.01412	0.000656468		3.48111	0.02421	0.02242	0.66052	0.0652	0.86245	0.02763		3.48111	0.44302	0.01742	1.76254	0.14177	0.84558	0.02371		3.48111	0.51146	0.01716	2.37173	0.14971	0.28599	0.0173									3.07151	1.31273	0.06668	2.96791	0.1692	1.51846	0.04829	1.12421	0.06465	2.70164	0.20064
3.89072	-0.00268		0.20392	0.01319	0.01263	0.000649475		3.89072	0.02077	0.0234	0.60189	0.06098	0.78252	0.0274		3.89072	0.41127	0.01705	1.666	0.15217	0.76839	0.0241		3.89072	0.493	0.0174	2.28902	0.15319	0.27164	0.01787									3.48111	1.22253	0.07344	2.82791	0.18463	1.37345	0.04462	1.04153	0.05488	2.5341	0.16948
4.50512	-0.00326		0.1908	0.01316	0.01158	0.000626377		4.50512	0.01818	0.01573	0.52005	0.04556	0.67206	0.0218		4.50512	0.37192	0.01773	1.53778	0.15588	0.68526	0.01651		4.50512	0.47218	0.01972	2.16319	0.15723	0.25586	0.0194									3.89072	1.13499	0.07535	2.61914	0.16955	1.27675	0.04382	0.98538	0.04777	2.4486	0.14829
5.32432	-0.00352		0.17677	0.01366	0.00878	0.00045764		5.32432	0.01329	0.01364	0.42696	0.03026	0.57299	0.02602		5.32432	0.33006	0.016	1.4055	0.14516	0.60131	0.0122		5.32432	0.4429	0.02444	2.0042	0.14941	0.23599	0.02081									4.50512	1.00289	0.06705	2.3444	0.15883	1.13567	0.04401	0.91824	0.05947	2.32933	0.16345
6.14352	-0.00397		0.16267	0.01354	0.00774	0.000438624		6.14352	0.00348	0.01904	0.36181	0.02838	0.49756	0.03266		6.14352	0.28774	0.01458	1.30003	0.13715	0.52097	0.01347		6.14352	0.4159	0.02739	1.86097	0.1514	0.22109	0.02193									5.32432	0.89569	0.06238	2.1276	0.17058	0.97553	0.03586	0.80269	0.05623	2.09822	0.21304
6.96273	-0.004		0.15265	0.01408	0.00632	0.000488213		6.96273	0.00255	0.02307	0.31895	0.03393	0.43495	0.03165		6.96273	0.25913	0.01545	1.2059	0.13424	0.46032	0.01616		6.96273	0.39753	0.0275	1.75531	0.15017	0.20797	0.02281									6.14352	0.79168	0.06748	1.96189	0.18821	0.84165	0.05247	0.75376	0.06631	2.01257	0.2691
7.78193	-0.00293		0.14261	0.01434	0.00609	0.000552384		7.78193	0.00124	0.04061	0.29198	0.03911	0.38624	0.03353		7.78193	0.23271	0.01517	1.09186	0.12987	0.41632	0.02301		7.78193	0.37415	0.02912	1.63917	0.14412	0.19507	0.02347									6.96273	0.72847	0.06241	1.87507	0.19701	0.72952	0.04737	0.68537	0.05979	1.87963	0.26055
9.01074	-0.0034		0.13335	0.0144	0.00474	0.000562679		9.01074	0.00135	0.03907	0.25971	0.04967	0.34438	0.02898		9.01074	0.20329	0.01367	1.01602	0.13519	0.36889	0.02015		9.01074	0.35335	0.02993	1.53942	0.14863	0.1808	0.02349									7.78193	0.64001	0.05381	1.65693	0.17851	0.60937	0.05057	0.65204	0.05098	1.74035	0.24297
10.6491	-0.00307		0.12063	0.01384	0.00371	0.000354723		10.6491	2.85e-06	0.03609	0.23675	0.05084	0.28849	0.02909		10.6491	0.17271	0.01387	0.91162	0.13122	0.30399	0.01246		10.6491	0.32151	0.0321	1.41514	0.15628	0.16225	0.0228									9.01074	0.56369	0.04843	1.5666	0.20057	0.52176	0.04124	0.55115	0.04373	1.402	0.16333
12.2875	-0.00347		0.11112	0.01269	0.00322	0.000251413		12.2875	0.00402	0.02405	0.22049	0.0477	0.24085	0.02494		12.2875	0.15286	0.01385	0.86584	0.13119	0.27908	0.0057		12.2875	0.28629	0.03273	1.23408	0.15738	0.14573	0.02208									10.6491	0.43989	0.04011	1.28949	0.17195	0.42095	0.04338	0.45617	0.05222	1.13802	0.18486
13.926	-0.00351		0.10414	0.01279	0.00239	0.000365728		13.926	0.0037	0.02488	0.178	0.03447	0.20717	0.02352		13.926	0.14359	0.01481	0.87532	0.13735	0.25934	0.01131		13.926	0.27683	0.03389	1.15331	0.16247	0.13859	0.0213									12.2875	0.38242	0.0279	1.05501	0.13519	0.37958	0.03093	0.38884	0.06818	1.13871	0.27248
15.5644	-0.00353		0.09735	0.01269	0.00237	0.000444182		15.5644	-0.0028	0.04828	0.15027	0.03324	0.17444	0.02496		15.5644	0.13015	0.01582	0.78979	0.12538	0.22906	0.0146		15.5644	0.27631	0.03505	1.14276	0.17336	0.13366	0.02099									13.926	0.34809	0.02189	0.97791	0.12218	0.33284	0.0322	0.30334	0.0548	0.95511	0.21589
18.022	-0.00275		0.08628	0.01184	0.00234	0.000301304		18.022	-0.00292	0.03974	0.12251	0.02297	0.14778	0.02188		18.022	0.11368	0.01554	0.66803	0.11435	0.18948	0.01374		18.022	0.26983	0.0378	1.10461	0.19214	0.12164	0.02016									15.5644	0.35746	0.03318	0.94907	0.12793	0.32055	0.03462	0.25557	0.04969	0.84375	0.19804
21.2988	-0.00194		0.07717	0.01091	0.00182	0.000263598		21.2988	-0.00442	0.02753	0.09237	0.02022	0.12515	0.01959		21.2988	0.09155	0.01479	0.52605	0.08842	0.16622	0.01957		21.2988	0.27383	0.04142	1.09283	0.20915	0.12112	0.0213									18.022	0.4299	0.06833	1.07215	0.15083	0.30622	0.03913	0.20183	0.03925	0.7346	0.15803
24.5756	-0.00234		0.07466	0.01105	0.00163	0.000256882		24.5756	-0.00784	0.00879	0.09083	0.01904	0.12201	0.01487		24.5756	0.06435	0.01166	0.46048	0.07876	0.12101	0.02201		24.5756	0.26579	0.03893	1.05437	0.19703	0.11633	0.02061									21.2988	0.333	0.03877	0.7923	0.10622	0.25226	0.03502	0.1849	0.03966	0.6381	0.1199
27.8524	-0.00189		0.0699	0.01078	0.00139	0.000305605		27.8524	-0.0103	0.03225	0.0848	0.01884	0.10202	0.01378		27.8524	0.05515	0.01331	0.46265	0.08008	0.09482	0.01608		27.8524	0.24779	0.0353	1.00767	0.17856	0.10431	0.01888									24.5756	0.26549	0.03202	0.57419	0.10344	0.24173	0.03883	0.15697	0.02488	0.51854	0.07861
31.1292	-0.00191		0.06345	0.01007	0.00126	0.000207271		31.1292	0.00357	0.06215	0.06777	0.01778	0.07061	0.01985		31.1292	0.05177	0.01718	0.45302	0.09035	0.08839	0.0155		31.1292	0.21447	0.02933	0.87313	0.15287	0.09183	0.016									27.8524	0.18614	0.02816	0.41489	0.08049	0.1986	0.03654	0.12186	0.01658	0.43245	0.04861
36.0444	-0.00223		0.05515	0.01059	0.000968432	0.000241081		36.0444	-0.00114	0.03535	0.05448	0.01675	0.06703	0.01452		36.0444	0.03986	0.01785	0.36902	0.08718	0.06694	0.01758		36.0444	0.17894	0.02391	0.73388	0.12762	0.07873	0.01312									31.1292	0.14511	0.01873	0.37137	0.06899	0.14757	0.02526	0.14172	0.02463	0.44419	0.05078
42.5981	-0.00251		0.04523	0.00979	0.000621889	0.000254907		42.5981	-0.00799	0.01088	0.04851	0.01173	0.05423	0.01074		42.5981	0.03702	0.01532	0.24053	0.04698	0.05837	0.00878		42.5981	0.17597	0.03325	0.71713	0.1611	0.07146	0.01577									36.0444	0.14254	0.02678	0.46957	0.11475	0.11946	0.0154	0.10573	0.01352	0.27158	0.02398
49.1517	-0.00209		0.03719	0.00892	0.000554226	0.000271574		49.1517	-0.00812	0.01747	0.02864	0.01	0.05664	0.00944		49.1517	0.02448	0.01298	0.1563	0.03185	0.03436	0.00743		49.1517	0.17747	0.03749	0.69642	0.17187	0.07025	0.01697									42.5981	0.15565	0.03362	0.58702	0.17434	0.12775	0.02111	0.07936	0.02398	0.27973	0.02551
55.7053	-0.0009747		0.03364	0.00798	0.00114	0.000203805		55.7053	-0.01077	0.01096	0.02325	0.0071	0.04877	0.0134		55.7053	0.01714	0.01044	0.13982	0.04414	0.04013	0.01109		55.7053	0.15838	0.03485	0.59062	0.14479	0.06654	0.01754									49.1517	0.12238	0.02199	0.42684	0.13247	0.15162	0.02779	0.06418	0.01147	0.31912	0.06071
62.2589	-0.000638552		0.03204	0.00642	0.000694909	0.0002593		62.2589	-0.00465	0.01815	0.03114	0.01061	0.04989	0.01166		62.2589	0.0223	0.01387	0.13354	0.03588	0.04706	0.0103		62.2589	0.14118	0.0337	0.53795	0.13391	0.06026	0.01628									55.7053	0.09961	0.02849	0.39435	0.16103	0.07725	0.01762	0.04517	0.01832	0.22016	0.05628
72.0894	-0.000829043		0.02743	0.00587	0.000661737	0.000310266		72.0894	-0.000964	0.00972	0.03214	0.01009	0.0418	0.01079		72.0894	0.0132	0.01467	0.11386	0.03389	0.04566	0.01223		72.0894	0.1347	0.03398	0.50811	0.13349	0.0583	0.01564									62.2589	0.07062	0.02666	0.29122	0.11581	0.04783	0.02248	0.02879	0.01203	0.15754	0.03591
85.1966	-0.000562185		0.02817	0.00651	0.000609724	0.000169276		85.1966	-0.00327	0.01995	0.01245	0.00547	0.01396	0.01202		85.1966	0.01389	0.01419	0.06118	0.02932	0.04637	0.00842		85.1966	0.12677	0.03	0.45148	0.11192	0.05322	0.01443									72.0894	0.02909	0.01859	0.06196	0.01763	0.03785	0.02109	0.0313	0.01614	0.13954	0.03171
98.3039	-0.000375399		0.02316	0.00577	0.000518646	0.000259984		98.3039	-0.00347	0.01256	0.02752	0.00722	0.000546	0.00752		98.3039	0.00349	0.00834	0.06784	0.03361	0.01731	0.00647		98.3039	0.10714	0.0237	0.37306	0.09361	0.0424	0.01128									85.1966	0.0185	0.01264	0.02933	0.0229	0.04948	0.01844	0.04271	0.03548	0.20007	0.08661
111.411	-0.000883058		0.02554	0.00604	0.000512958	0.00023006		111.411	-0.0015	0.02072	0.01799	0.00826	0.0132	0.01163		111.411	-0.00444	0.0096	0.09334	0.0314	0.00205	0.00861		111.411	0.09866	0.01951	0.36178	0.07723	0.03469	0.00892									98.3039	0.0341	0.02318	0.03792	0.03432	0.03718	0.01804	0.02729	0.02806	0.14451	0.05247
124.518	-0.000402153		0.0258	0.0055	0.000250557	0.00028537		124.518	-0.00508	0.01437	0.00732	0.00819	-0.00237	0.01388		124.518	0.00631	0.01211	0.09005	0.03093	0.00201	0.00948		124.518	0.0922	0.01911	0.30815	0.07256	0.03415	0.00843									111.411	0.01533	0.02362	0.05531	0.05025	0.01657	0.02228	0.02515	0.02933	0.14405	0.03986
144.179	-0.000764428		0.02033	0.00394	0.000288881	0.000264641		144.179	0.00405	0.00972	0.02044	0.01039	0.01533	0.00904		144.179	0.00394	0.00866	0.08727	0.02016	0.00723	0.00957		144.179	0.0784	0.01843	0.27228	0.08472	0.02277	0.00686									124.518	0.00242	0.02071	0.03989	0.04717	0.02254	0.01765	0.05567	0.0605	0.33986	0.15662
170.394	-0.000571859		0.01348	0.00393	0.000437868	0.00020233		170.394	-0.00129	0.00846	0.01001	0.00662	0.01321	0.00788		170.394	0.01572	0.0089	0.09862	0.03298	0.01924	0.00565		170.394	0.05185	0.01633	0.18961	0.05797	0.01322	0.00583									144.179	0.03791	0.01695	0.07555	0.03636	0.07297	0.02638	0.00127	0.01823	0.13665	0.06343
196.608	-0.000634425		0.00788	0.00397	0.000375347	0.000234479		196.608	-0.00705	0.01096	0.01372	0.00974	0.00815	0.00898		196.608	0.00683	0.00234	0.06906	0.02722	0.00984	0.00456		196.608	0.04593	0.01505	0.17823	0.04957	0.0106	0.00483									170.394	0.01796	0.00898	0.04223	0.01692	0.02277	0.01488	0.01051	0.03266	0.06765	0.0343
222.823	-0.00103		0.0112	0.00356	0.000553829	0.000172727		222.823	-0.0025	0.01786	0.01237	0.00616	-0.00413	0.00931		222.823	0.01692	0.00931	0.04942	0.0205	0.02162	0.00805		222.823	0.03657	0.01179	0.13031	0.03893	0.00669	0.00357									196.608	0.01507	0.00875	0.07525	0.04159	0.00633	0.00283	0.02658	0.01966	0.06432	0.03077
249.037	-0.000577295		0.00861	0.0038	0.000368056	0.000255827		249.037	0.00372	0.01131	0.00114	0.00456	0.00628	0.00915		249.037	0.00231	0.01129	0.02798	0.01842	0.00777	0.0086		249.037	0.02351	0.00522	0.08801	0.02183	0.00488	0.00187									222.823	0.00976	0.01929	0.03878	0.0438	0.000871	0.01172	0.02384	0.02307	0.09234	0.05887
288.359	-0.000464327		0.00403	0.00278	0.000138553	0.000267714		288.359	-0.00084	0.01848	0.01321	0.00767	0.00174	0.00806		288.359	-0.00451	0.00626	0.01758	0.0102	0.00244	0.00512		288.359	0.01587	0.00498	0.05316	0.01198	0.00329	0.000977779									249.037	0.01764	0.02097	0.02929	0.02494	0.00859	0.01684	-0.01998	0.0135	-0.0145	0.01964
340.788	-0.00112		0.00222	0.00269	0.000440544	0.000294869		340.788	-0.00518	0.01582	0.00414	0.00505	0.00658	0.00514		340.788	-0.00541	0.00668	0.04059	0.02721	-0.00729	0.00611		340.788	0.01646	0.01073	0.0555	0.02431	0.00284	0.00192									288.359	0.03567	0.00752	0.06164	0.02364	0.03551	0.01386	0.02123	0.02316	0.02523	0.03195
393.217	-0.00123		0.00252	0.00264	0.00075741	0.00027739		393.217	-0.0048	0.01285	0.00754	0.00847	-0.00457	0.00665		393.217	0.00446	0.01189	0.0289	0.01506	0.0046	0.00701		393.217	0.01498	0.00808	0.04779	0.01694	0.00451	0.00157									340.788	0.01666	0.00978	0.03109	0.01444	0.00531	0.0089	-0.00336	0.01452	0.01297	0.02047
445.646	-0.00141		0.00126	0.00257	0.000373116	0.000311935		445.646	0.00661	0.0212	0.00875	0.011	0.0099	0.00612		445.646	0.00174	0.00571	0.04241	0.01586	-0.000110411	0.00759		445.646	0.02764	0.0152	0.10292	0.04496	0.00914	0.00365									393.217	-0.00942	0.0101	0.01578	0.03147	-0.01948	0.0088	0.01851	0.013	0.08721	0.04479
498.075	-0.000972488		0.00206	0.00293	0.000446921	0.000288677		498.075	0.00202	0.01105	0.00394	0.00733	0.00543	0.00625		498.075	-0.00215	0.00918	0.0218	0.01434	0.00299	0.00369		498.075	0.03794	0.01742	0.14482	0.05272	0.0121	0.00397									445.646	-0.00961	0.00976	-0.00682	0.02485	-0.01993	0.01411	0.03453	0.02168	0.11747	0.07739
576.719	-0.000712165		-0.000952968	0.00254	0.000435501	0.000241176		576.719	0.00572	0.02495	0.01124	0.00732	0.00635	0.0051		576.719	-0.00476	0.00647	-0.01681	0.01044	0.00511	0.00531		576.719	0.03662	0.01259	0.12659	0.04441	0.01105	0.00495									498.075	-0.000531	0.01602	0.02592	0.02793	-0.01407	0.01213	-0.00386	0.02055	0.07733	0.07701
681.577	-0.000377148		-0.00203	0.00309	0.000467966	0.000273502		681.577	0.00213	0.02144	-0.000869	0.00477	0.000172	0.00714		681.577	-0.00725	0.00444	-0.00429	0.01479	0.00862	0.00626		681.577	0.017	0.00939	0.033	0.02032	0.00943	0.0039									576.719	0.02226	0.01238	0.05852	0.02846	0.01546	0.0108	-0.00836	0.01253	0.01536	0.02299
786.435	-0.00149		-0.00156	0.00274	0.000133302	0.000392856		786.435	-0.00301	0.03327	-0.0039	0.00476	-0.000742	0.00864		786.435	0.000641802	0.00519	-0.0055	0.00978	0.00512	0.00508		786.435	0.00683	0.00701	0.00499	0.01433	0.00645	0.00151									681.577	0.00822	0.01565	0.02718	0.02097	0.01491	0.0132	0.02407	0.01722	0.02678	0.02352
891.293	-0.00139		0.000210132	0.00298	-7.09946e-05	0.000440214		891.293	-0.000338	0.02302	0.00247	0.00981	0.00732	0.0111		891.293	0.01142	0.01639	0.00722	0.01837	0.00312	0.00688		891.293	0.00279	0.00833	-0.01156	0.01228	0.00609	0.00251									786.435	0.00245	0.00807	-0.03098	0.00849	0.01411	0.00817	0.03863	0.02196	0.05474	0.03331
996.151	-0.00105		0.00212	0.00287	-7.83699e-05	0.000507341		996.151	-0.000107	0.01962	-0.00614	0.00695	-0.00401	0.00804		996.151	0.00366	0.0082	-0.01899	0.01853	0.00733	0.00763		996.151	0.02081	0.00915	0.04597	0.02654	0.00576	0.00315									891.293	-0.01531	0.01062	-0.01132	0.02724	-0.0202	0.01088	0.02447	0.01517	0.03744	0.0357
																																							996.151	-0.00669	0.01583	0.00336	0.02129	-0.00638	0.01254	-0.00197	0.01019	0.01225	0.01516
[truncated: 4 more columns]

## Sheet: Figure 3
Figure 3a																		Figure 3b
	Untreated αS						PSMα3			SC-D			dPSMα3						Values correspond to fraction of fibrils (Normalized Thioflavin-T signal)
Fraction of fibrils (Normalized Thioflavin-T signal)	1.10342	1.00896	0.935591	1.17101	0.921121	0.859894	0.108577	0.104158	0.0422656	0.501825	0.58336	0.459815	1.07204	1.02998	1.25798			Time (hours)	Untreated									PSMα3 35 µM									PSMα3 14 µM									PSMα3 7µM
																		0	0.0143189	0.00848231	0.00928808	0.013456	0.00875825	0.00912014	0.016562	0.00877465	0.00915576	0.00690549	0.00847161	0.00711132	0.00710461	0.00716278	0.00744915	0.00710573	0.00723101	0.00724444	0.00852866	0.00656877	0.00631931	0.00821655	0.00675335	0.00636965	0.00871995	0.00686857	0.00652738	0.0066784	0.00650277	0.00694911	0.00671643
																		2	0.00953179	0.0081781	0.00840089	0.00760134	0.00802034	0.0085315	0.0114226	0.00812212	0.00812664	0.00735183	0.00707664	0.00830381	0.00799282	0.00854656	0.00739546	0.00700281	0.0082613	0.00729478	0.00623653	0.00715718	0.00663589	0.00630365	0.00649382	0.00672986	0.00651731	0.00699274	0.00687081	0.00700505	0.00674775	0.00689542	0.00747041
																		4	0.0181102	0.0122369	0.00996153	0.0172954	0.0120831	0.0103602	0.0182114	0.0124716	0.0121323	0.00750173	0.00819306	0.00932515	0.00738651	0.00722207	0.00768743	0.00735071	0.00772434	0.00740553	0.00622981	0.00646026	0.00667392	0.00755095	0.00673321	0.00692338	0.0095981	0.00700728	0.00720305	0.00742566	0.00676118	0.00708335	0.00717396
																		6	0.0320553	0.023063	0.0164246	0.0321181	0.0227904	0.0210002	0.0348922	0.0250455	0.0177936	0.00837988	0.00852754	0.00814496	0.00783733	0.00829822	0.00880385	0.00944484	0.00957796	0.00850069	0.0135581	0.00797604	0.00995831	0.00952091	0.00780712	0.00922111	0.00868415	0.00781272	0.00877253	0.0090164	0.0100321	0.0088967	0.00992139
																		8	0.0620485	0.0573711	0.0292349	0.0700247	0.0396572	0.0338371	0.0665738	0.0473377	0.0317805	0.00912267	0.00845483	0.00932738	0.00966634	0.00904436	0.00938667	0.00842798	0.0112067	0.0089269	0.0307945	0.00930837	0.0132539	0.0177442	0.00900073	0.0168414	0.0170953	0.00896382	0.0116687	0.0105892	0.025746	0.00956118	0.0105736
																		10	0.135657	0.0872483	0.0402792	0.129926	0.0896882	0.041258	0.166438	0.0770883	0.0476363	0.00845595	0.0112168	0.0106731	0.00938779	0.00990797	0.00987217	0.00949183	0.0124663	0.0124015	0.0367603	0.0110893	0.0252907	0.0247347	0.0107593	0.0150997	0.0291455	0.0114271	0.0143647	0.0132897	0.0177811	0.0110322	0.0141645
																		12	0.262414	0.11318	0.0586807	0.19808	0.116556	0.0892025	0.204121	0.120115	0.0851234	0.00880721	0.00909246	0.0114819	0.0106664	0.00998627	0.0102626	0.0145538	0.0136823	0.0130369	0.0190015	0.012831	0.0193002	0.0362736	0.0144296	0.0172173	0.0348183	0.0133836	0.0178851	0.0211964	0.028311	0.0145012	0.0171748
																		14	0.267084	0.126354	0.10463	0.298047	0.168118	0.0981321	0.27059	0.179341	0.135984	0.0136387	0.0104885	0.0194591	0.0114025	0.0270783	0.0130145	0.0109472	0.0121128	0.00951644	0.0385087	0.0159756	0.0265145	0.0460194	0.0153458	0.018968	0.0531811	0.0220063	0.0199177	0.035815	0.0369594	0.0211113	0.026095
																		16	0.381775	0.231737	0.128303	0.344712	0.216743	0.186903	0.306045	0.237061	0.148483	0.024785	0.0206683	0.0251318	0.0181849	0.0103174	0.0164051	0.00980729	0.0130514	0.0414564	0.0467219	0.0273814	0.0347321	0.0637904	0.0185093	0.0300181	0.0658432	0.0177598	0.0408411	0.0492199	0.0591279	0.0308907	0.0305159
																		18	0.402667	0.335159	0.243806	0.450708	0.337279	0.190337	0.48531	0.320978	0.215276	0.0142752	0.0266342	0.0558267	0.017592	0.0209111	0.0542304	0.0210912	0.0238051	0.0263769	0.0493765	0.0241239	0.0423413	0.0678959	0.0222311	0.0335128	0.0684139	0.0288525	0.0716468	0.0494738	0.0743897	0.031695	0.0604971
																		20	0.564752	0.429939	0.375298	0.594553	0.434544	0.336473	0.624797	0.424371	0.356033	0.0253063	0.0378521	0.0515042	0.0219973	0.0272047	0.0416119	0.0245367	0.0715047	0.0371865	0.119926	0.0317252	0.0897232	0.128613	0.064201	0.0704252	0.0809853	0.0327107	0.0525994	0.0551779	0.103475	0.0439342	0.0870921
																		22	0.700717	0.48143	0.358557	0.735569	0.493826	0.356801	0.751266	0.564468	0.371877	0.0548289	0.0838569	0.0624301	0.0606817	0.0826399	0.0632076	0.0233129	0.0302038	0.0624715	0.134693	0.0519237	0.0714544	0.136195	0.0394808	0.0681252	0.107092	0.0417607	0.0833066	0.0772423	0.122558	0.0513319	0.0733091
																		24	0.874268	0.655777	0.446825	0.847792	0.627385	0.490543	0.919812	0.617977	0.470108	0.0502972	0.0716803	0.0738203	0.038926	0.0526005	0.132428	0.0295718	0.0679697	0.113761	0.127591	0.0922491	0.102433	0.149033	0.0723057	0.127726	0.134735	0.106211	0.0912759	0.113311	0.162501	0.0725618	0.108748
																		26	0.907465	0.794611	0.5594	1.02917	0.774062	0.639668	0.95016	0.755247	0.518553	0.0354984	0.0474547	0.09353	0.0848559	0.150949	0.0884513	0.155199	0.107498	0.11445	0.15792	0.156645	0.182476	0.192614	0.116983	0.151738	0.185224	0.154437	0.135296	0.166931	0.217951	0.0910589	0.150061
																		28	1.01671	0.884478	0.66024	1.12605	1.04416	0.725451	1.01088	0.985969	0.662029	0.0547226	0.0369516	0.205815	0.104549	0.0752511	0.149978	0.0637737	0.051851	0.139156	0.254442	0.210144	0.151249	0.235816	0.170954	0.243929	0.225502	0.245593	0.186651	0.192866	0.254476	0.108559	0.179507
																		30	1.06664	1.09396	0.754398	1.18878	1.06018	0.760187	1.05981	0.981243	0.725332	0.0525672	0.0819944	0.27219	0.107289	0.071705	0.250602	0.0491548	0.0912509	0.351857	0.278677	0.223158	0.342362	0.305579	0.229096	0.217892	0.256983	0.327811	0.26286	0.290491	0.394116	0.157763	0.249477
																		32	1.04926	1.04016	0.809599	1.1104	1.16396	0.838077	1.13063	1.0775	0.780406	0.0284805	0.0694903	0.238321	0.0888879	0.0475029	0.244753	0.0339407	0.0779723	0.335343	0.342606	0.226041	0.326836	0.274424	0.321433	0.288484	0.37687	0.299123	0.352676	0.299108	0.438409	0.218519	0.30734
[truncated: 14 more columns]

## Sheet: Figure 4
Figure 4b											Figure 4c
αS oligomers		PSMα3 1:1		dPSMα3 1:1							% of untreated cells
αS load per cell	Nº cells (total number 76)	αS load per cell	Nº cells (total number 72)	αS load per cell	Nº cells (total number 67)						Untreated	αS oligomers	PSMα3 1:1	PSMα3 1:0.2	dPSMα3 1:1
92.3754	1	79.2536	1	231.142	1						99.5451	279.73	56.3716	101.246	315.805
89.0504	8	36.7311	6	261.163	1						84.5851	265.053	61.9567	134.02	332.298
50.4338	8	41.9633	6	77.9756	1						102.038	225.786	62.1617	164.87	433.423
112.314	1	67.7423	4	138.49	7						83.1667	202.37	46.437	209.402	405.173
102.984	1	69.9389	2	137.018	2						91.849	258	79.9752	128.8	522.76
39.2016	7	58.2651	2	59.9264	1						61.7904	185.643	58.6765	144.126	393.842
59.8903	1	49.5538	3	178.81	4						90.9514	214.405	53.4461	113.74	459.21
32.7281	2	13.0113	1	75.7273	3						90.9514	249.306	65.8518	133.017	475.075
83.1969	1	32.2716	1	48.9861	2						60.6213	249.09	77.6758	148.586	457.825
48.7051	3	56.7326	1	68.0083	2						89.9097	257.584	74.3679	107.806	550.577
85.9845	1	35.5371	1	131.014	2						81.1166	171.885	85.8983	132.413	463.355
71.1479	2	68.1664	1	64.2842	3						96.7027	217.352	58.1779	316.859	496.865
44.3474	2	30.6719	1	93.1307	1						107.995	234.213	42.3923	171.071	428.442
81.2826	10	49.0003	1	44.307	12						71.6585	228.744	66.8935	111.519	532.91
70.2162	3	48.2452	1	77.7542	1						68.5225	241.228	88.8681	161.424	431.533
81.1903	2	52.9712	1	101.302	1						63.1756	197.251	63.6798	123.42	342.785
117.425	1	79.79	1	128.139	1						63.5081	258.487	75.2323	123.021	359.33
62.2148	1	58.8813	1	31.8385	2						51.7395	311.828	70.7775	147.101	468.752
103.313	8	20.2667	2	54.3165	1						87.6934	282.7	94.3368	126.379	548.832
110.981	1	28.4887	2	65.2023	2						75.0107	262.299	66.6829	146.049	524.555
103.177	1	55.7655	3	107.19	6						89.2393	257.213	87.3444	131.609	544.29
133.726	1	42.8113	4	43.2387	3						62.7047	320.383	58.0283	92.6635	454.142
108.776	2	29.8305	5	74.7231	2						83.8537	299.062	56.5932	99.2902	389.243
82.3041	1	30.1583	1	59.4345	1						73.0825	316.992	91.0345	98.6475	336.585
123.189	1	38.2061	5	80.5009	1						85.3552	278.262	90.8683	105.097	566.293
152.405	2	53.6822	1	91.0668	1						76.285	333.199	78.9169	103.008	527.827
302.473	2	18.6183	6	98.9587	1						79.0388	278.085	66.1455	151.334	432.902
255.523	3	26.7711	8	104.837	2						96.4644	312.138	93.1732	125.221	488.397
											68.3618	324.732	97.7444	94.3479	593.683
											99.6393	283.193	86.1254	137.688	366.752
											75.1215	380.777	91.9764	82.6791	434.533
											67.5805	315.834	87.4275	92.115	474.255
											76.5178	305.14	63.9181	125.52	392.288
											118.217	324.206	109.934	92.1039	395.267
											75.3099	275.431	72.6891	118.821	378.39
											75.8085	357.495	95.7275	102.188	476.457
											76.9278	384.063	78.108	126.462	471.135
											72.9828	309.994	86.8623	123.542	425.965
											120.927	380.988	57.6737	122.894	452.75
											95.3009	381.547	68.866	103.507	452.877
											104.1	413.057	72.8165	106.853	534.462
											130.219	423.757	69.1042	116.932	393.9
											114.306	433.724	71.1543	119.608	484.217
											97.6114	458.708	70.2844	117.325	439.408
											115.497	409.146	65.2534	123.731	301.223
											110.937	453.128	78.9224	110.156	441.21
											129.654	463.223	70.3897	113.968	381.025
											123.825	456.53	78.4016	123.509	395.312
											86.1088	451.987	96.5531	95.6056	336.337
											82.5405	450.186	96.4977	134.28	556.015
											102.925	403.804	79.9419	131.936	401.353
											98.3483	432.522	100.67	138.48	406.525
											98.5533	443.382	109.025	183.271	447.39
											92.9239	351.411	131.282	155.44	595.053
											90.281	345.87	92.7411	146.741	556.008
											70.3121	451.865	88.0702	122.639	574.64
											58.1668	414.753	138.884	112.915	469.55
											47.2127	401.533	109.086	87.5882	505.425
											74.2959	431.475	95.855	114.826	521.812
											120.761	435.115	84.7181	106.504	585.28
											117.53	396.219	105.424	122.279	550.715
											125.038	360.653	113.718	125.67	541.06
											94.2814	432.334	89.6659	112.793	495.99
											112.782	328.051	89.0343	106	552.585
											119.376	414.864	89.3667	123.913	405.135
											91.1287	334.046	92.4419	136.02	514.48
											79.9087	357.622	101.656	146.991	451.96
											106.089	403.411	103.185	108.272	467.337
											100.997	389.919	125.382	119.215	449.877
											102.67	339.088	108.964	122.7	477.205
											135.349	376.993	104.399	123.01	579.845
											105.817	435.697	115.973	118.373	407.565
											96.2539	430.821	101.346	162.438	488.565
											100.72	387.925	102.426	110.61	480.238
											101.639	436.738	135.948	122.041	333.062
											79.9807	360.027	129.654	115.918	398.262
											104.604	395.51	118.506	111.003	406.44
											119.608	455.538	120.639	115.874	447.507
											123.769	389.941	90.0261	114.029	391.655
											92.7023	408.597	112.427	117.541	449.642
											82.8176	446.108	104.249	136.208	500.07
											108.693	449.992	124.656	121.597	550.148
											86.4689	451.322	106.105	132.463	538.062
											82.3854	460.375	115.142	126.013	478.418
											104.953	466.697	121.908	120.162	454.592
											70.7775	466.553	119.702	130.086	592.81
											102.709	454.657	107.734	117.735	476.105
											108.843	446.518	103.324	109.624	339.46
											123.326	436.722	112.61	97.4175	527.327
											97.3399	463.993	125.664	110.798	539.683
											108.449	418.986	102.559	169.359	437.945
											149.301	460.663	118.467	117.924	476.673
											96.7027	377.231	103.379	112.749	354.09
											86.0866	451.205	110.361	116.046	362.567
											118.411	454.353	97.9605	144.259	505.035
											123.426	461.157	93.1345	102.914	411.23
											164.732	465.595	112.089	91.2118	245.023
											146.043	451.682	97.0573	136.851	443.527
											117.652	440.235	104.249	127.831	438.105
											94.3645	464.952	120.096	130.595	483.832
											118.445	467.479	110.05	130.701
											124.905	464.027	111.984	123.814
											176.24	457.599	113.696	132.208
											132.097	453.178	114.749	116.91
											152.265	458.414	106.621	97.1903
											150.503	448.845	134.901	95.2067
											116.323	466.027	157.457	90.1148
											159.596	460.553	148.514	127.698
											172.162	454.314	109.729	159.961
											150.598	454.231	123.897	142.89
											141.998	453.472	134.147	173.869
											136.242	461.655	91.0013	117.381
											110.976	464.099	86.1143	115.879
											110.632	444.845	84.092	108.111
											104.005	450.629	86.1365	124.057
											108.466	447.344	99.8055	162.588
											112.787	460.558	127.072	110.97
											166.915	443.432	112.544	150.01
											141.023	429.962	135.078	119.486
											155.296	438.484	119.065	122.716
											152.581	467.889	148.825	126.828
											138.413	462.675	125.193	103.124
											110.754	468.93	141.782	114.594
											154.853	437.093	134.685	123.415
											146.597	454.341	120.256	155.346
											126.905	470.864	134.131	107.092
											126.745	455.344	146.171	123.575
											122.545	458.281	198.237	111.807
											121.464	455.987	158.283	113.253
											110.538	448.967	113.785	141.234
											120.129	448.086	99.0354	122.506
											130.119	464.98	128.495	205.03
											95.0571	457.112	106.959	183.427
											164.416	445.714	110.189	115.608
											123.625	412.869	97.7942	126.806
											157.374	437.248	121.741	137.095
											132.341	448.834	170.251	273.857
											125.769	465.14	115.32	149.678
											143.262	452.585	123.548	193.666
											64.522	449.532	165.873	129.36
											55.9173	461.273	114.998	93.5168
											52.7701	465.19	144.652	152.426
											58.9037	468.193	135.1	153.739
											52.6538	462.991	173.78	73.1213
											85.4162	458.935	130.878	105.08
											76.6397	466.37	152.26	148.165
											65.27	451.516	280.899	95.7608
											64.7437	469.833	123.836	119.243
											60.5881	405.877	170.899	325.17
											73.2709	456.995	154.171	120.24
											70.301	455.544	121.065	133.648
											62.7712	463.068	88.4304	107.806
											64.0788	470.144	99.5063	100.969
											67.6415	467.362	97.146	102.903
											63.1701	461.345	92.0762	118.76
											55.8064	452.901	100.083	180.058
											68.7441	449.593	136.358	113.009
											72.4564	460.68	98.8858	102.005
											52.4709	457.849	101.955	87.0618
											52.0221	453.361	82.0862	101.457
											54.9919	448.485	82.7345	96.7692
											63.3419	447.355	88.8515	162.588
											46.5423	445.36	90.4029	109.336
											55.5848	442.462	105.601	196.78
											45.7334	461.101	141.893	162.859
											65.8518	446.59	144.32	142.032
											56.8481	431.951	155.795	104.742
											57.2636	465.301	152.027	144.802
											63.4804	465.894	232.961	128.9
											49.8003	464.215	194.968	154.786
											59.3747	445.183	126.202	131.382
											54.1885	418.714	122.877	212.083
											65.7909	444.872	235.859	172.112
											66.212	448.302	170.772	202.049
											73.6587	468.515	153.03	107.164
											69.0654	436.173	141.5	175.392
											103.922	468.066	122.633	371.003
											109.203	456.857	117.519	216.455
											110.217	449.643	101.739	154.072
											130.174	449.46	122.29	178.811
											104	433.525	131.227	178.063
											102	463.777	153.102	155.883
											102.16	468.177	133.449	182.008
											102.16	448.823	109.635	188.169
											103.95	462.83	91.7548	180.108
											118.821	444.279	109.07	187.222
											111.546	446.623	111.275	180.113
											128.767	455.682	147.317	323.325
											99.4177	462.974	119.143	189.089
											90.1092	452.014	116.306	204.376
											79.8422	441.969	122.827	216.826
											113.94	437.758	100.188	172.722
											121.453	455.5	119.996	156.022
											119.348	449.504	102.631	151.141
											105.945	430.461	104.033	147.523
											135.161	436.639	136.363	190.07
											126.706	429.081	163.103	154.277
											126.108	366.997	118.284	178.495
											113.419	450.801	143.289	141.201
											95.0626	453.1	106.432	184.352
											118.445	444.972	117.353	157.568
											112.594	387.182	112.167	167.475
											111.69	427.164	86.9454	156.975
											127.919	417.789	107.047	175.575
											222.228	418.016	98.8248	196.658
											185.743	428.915	101.263	132.463
											140.248	441.21	113.945	179.26
											127.609	424.084	100.149	160.56
											96.0821	447.975	110.233	171.242
											118.511	420.476	106.466	163.463
											106.144	353.433	97.1238	184.845
											79.7646	432.733	82.7954	186.075
											88.7794	392.08	69.1042
											85.2555	458.259	104.931
											141.333	427.497	87.0618
											112.632	454.474	80.0971
											90.2865	444.723	93.5833
											99.7335	440.828	85.2167
											104.587	440.9	97.7056
											79.9309	457.206	102.249
											84.7292	452.918	105.507
											107.923	416.276	94.1041
											85.6489	440.052	107.862
											115.536	427.186	87.2557
											80.8617	440.994	106.2
											123.237	448.862	90.2921
											73.9302	461.118	94.7634
											91.6994	464.459	89.5385
											89.9707	444.645	85.7099
											82.7123	441.836	91.3725
											84.6793		93.0624
											113.752		85.7486
							122.046				105.972		121.952
							89.1451
							95.384
							88.9512
							88.6963
							89.4277
							94.6637

## Sheet: Figure 5
Figure 5 a-d Circular dichroisms										Figure 5 a-d Aggregation kinetics
a		b		c		d					Values correspond to fraction of fibrils (Normalized Thioflavin-T signal)									a																											b
Wavelength (cm-1)	[θ] (degxcm2/dmol)	Wavelength (cm-1)	[θ] (degxcm2/dmol)	Wavelength (cm-1)	[θ] (degxcm2/dmol)	Wavelength (cm-1)	[θ] (degxcm2/dmol)			Time (hours)	Untreated									All_Leu 35 µM									All_Leu 14 µM									All_Leu 7 µM									All_Leu19 35 µM
260	0	260	0	260	0	260	0			0	0.0143189	0.00848231	0.00928808	0.013456	0.00875825	0.00912014	0.016562	0.00877465	0.00915576	0.00716764	0.00681367	0.00706134	0.00803052	0.0073893	0.00740626	0.00745263	0.0073237	0.00808367	0.00973817	0.0125756	0.00696408	0.00951652	0.0100028	0.00752274	0.0069539	0.00867626	0.00783261	0.00738477	0.00689622	0.00807349	0.00777041	0.00702062	0.00782243	0.0076675	0.00726377	0.00776023	0.00576872	0.00685551	0.00886738
259.8	-10.96	259.8	-6	259.8	-0.88	259.5	-58.3536			2	0.00953179	0.0081781	0.00840089	0.00760134	0.00802034	0.0085315	0.0114226	0.00812212	0.00812664	0.00706812	0.00713258	0.00947581	0.00784844	0.00869888	0.00806557	0.00736894	0.00735537	0.00874185	0.00592478	0.00635	0.00663386	0.00600168	0.00869888	0.00682272	0.00638506	0.00680575	0.00730448	0.007093	0.00687926	0.00793552	0.00718008	0.00772857	0.00861632	0.00719365	0.0069686	0.00942152	0.00439807	0.00600394	0.00641107
259.6	-29.04	259.6	-2.74	259.6	-1	259	-84.4017			4	0.0181102	0.0122369	0.00996153	0.0172954	0.0120831	0.0103602	0.0182114	0.0124716	0.0121323	0.00706247	0.00681819	0.007309	0.00735311	0.00722418	0.00715633	0.0081142	0.00692902	0.00914558	0.00705794	0.00694598	0.00783035	0.00946337	0.00949616	0.00747524	0.00992138	0.014091	0.00731692	0.00959907	0.00832681	0.00780321	0.00828497	0.0085496	0.00811307	0.00777719	0.00841841	0.0103602	0.00588972	0.0069686	0.0101012
259.4	-47.14	259.4	4.96	259.4	-8.48	258.5	-137.633			6	0.0320553	0.023063	0.0164246	0.0321181	0.0227904	0.0210002	0.0348922	0.0250455	0.0177936	0.00914784	0.00693354	0.00684081	0.00913201	0.00721627	0.00703532	0.00939438	0.0087803	0.00809611	0.007836	0.00691884	0.013434	0.00728525	0.00698783	0.0101736	0.00913427	0.00683516	0.0106497	0.00766297	0.0108691	0.0156064	0.00892166	0.0113995	0.0108623	0.00800111	0.0134713	0.011914	0.0072174	0.019767	0.0109675
259.2	-56.58	259.2	8.8	259.2	-11.32	258	-90.5646			8	0.0620485	0.0573711	0.0292349	0.0700247	0.0396572	0.0338371	0.0665738	0.0473377	0.0317805	0.0124082	0.00782243	0.0111473	0.0155012	0.00868644	0.00888887	0.0138535	0.00835735	0.00743227	0.0134249	0.0124105	0.0162024	0.0134147	0.0126491	0.015724	0.0193791	0.0169228	0.0160101	0.0131682	0.0166265	0.0214034	0.0123539	0.016501	0.0164399	0.0157093	0.0185422	0.0162996	0.00812325	0.0234933	0.031223
259	-53.82	259	11.52	259	-19.14	257.5	-60			10	0.135657	0.0872483	0.0402792	0.129926	0.0896882	0.041258	0.166438	0.0770883	0.0476363	0.0257743	0.0117523	0.0102392	0.0158416	0.0120452	0.00881988	0.0233508	0.0144619	0.00792082	0.0278077	0.0537234	0.0336352	0.0224088	0.0347695	0.0335244	0.0201571	0.029564	0.0227571	0.0159253	0.0222584	0.0287859	0.0162035	0.0257212	0.0365179	0.0140231	0.0285778	0.0385591	0.0104981	0.0855005	0.0147322
258.8	-35.42	258.8	18.04	258.8	-27.04	257	-47.7198			12	0.262414	0.11318	0.0586807	0.19808	0.116556	0.0892025	0.204121	0.120115	0.0851234	0.0265298	0.0229663	0.0126129	0.0317093	0.0178309	0.00960699	0.0287113	0.020761	0.0103613	0.0465738	0.0793496	0.0340616	0.0372552	0.0594774	0.053487	0.0582786	0.0488379	0.0475487	0.0196358	0.0310545	0.0342527	0.0171874	0.0319852	0.0337788	0.0257868	0.0350138	0.040994	0.0123359	0.0232977	0.0171184
258.6	-30.94	258.6	17.42	258.6	-28.16	256.5	-48.8079			14	0.267084	0.126354	0.10463	0.298047	0.168118	0.0981321	0.27059	0.179341	0.135984	0.0416001	0.0368266	0.0143375	0.0410324	0.0335391	0.014834	0.037305	0.0317647	0.0136228	0.0606139	0.0948078	0.0595351	0.0547864	0.0552874	0.0527791	0.0522917	0.0696035	0.100477	0.025322	0.0413118	0.0511336	0.0523482	0.0619077	0.0530381	0.0263816	0.0459959	0.0487599	0.0161979	0.0538704	0.0384902
258.4	-28.18	258.4	16.84	258.4	-29.92	256	-76.6563			16	0.381775	0.231737	0.128303	0.344712	0.216743	0.186903	0.306045	0.237061	0.148483	0.0579315	0.0337189	0.0164829	0.040804	0.0624754	0.0134747	0.0508701	0.0514537	0.0175945	0.0633439	0.0814632	0.0750261	0.0904516	0.106629	0.0689136	0.0614893	0.103699	0.0634016	0.0334045	0.0490245	0.066368	0.0471268	0.0543397	0.0741734	0.0308249	0.0530313	0.126605	0.0159649	0.0686026	0.0237444
258.2	-26.7	258.2	17.9	258.2	-32.9	255.5	-69.8385			18	0.402667	0.335159	0.243806	0.450708	0.337279	0.190337	0.48531	0.320978	0.215276	0.0560802	0.0325462	0.0180175	0.0722305	0.0266033	0.0291806	0.0924793	0.1338	0.0280565	0.0923753	0.105237	0.120554	0.151919	0.114821	0.108621	0.0817561	0.139404	0.139802	0.0386496	0.0700954	0.0950227	0.0519354	0.0696114	0.129643	0.0664833	0.0699201	0.095786	0.0485947	0.0517726	0.0506304
258	-24.6	258	23.58	258	-25.12	255	-83.4441			20	0.564752	0.429939	0.375298	0.594553	0.434544	0.336473	0.624797	0.424371	0.356033	0.0638698	0.244194	0.0376488	0.135478	0.103778	0.0605834	0.145877	0.0957374	0.0770222	0.136854	0.181101	0.207514	0.0885291	0.253178	0.240033	0.129938	0.257019	0.162733	0.0624958	0.0871708	0.162009	0.0671958	0.0858952	0.151096	0.0954128	0.135261	0.1546	0.0604805	0.140495	0.037409
257.8	-27.36	257.8	22.84	257.8	-25.04	254.5	-116.009			22	0.700717	0.48143	0.358557	0.735569	0.493826	0.356801	0.751266	0.564468	0.371877	0.282704	0.181432	0.0405778	0.0860705	0.136345	0.0390997	0.112126	0.166975	0.0305931	0.0995633	0.158109	0.142215	0.170395	0.258205	0.156356	0.151466	0.253986	0.197398	0.0858703	0.105999	0.178052	0.116511	0.112442	0.208349	0.0923786	0.128477	0.194197	0.0238416	0.0553225	0.0993416
257.6	-21.18	257.6	24.72	257.6	-26.42	254	-161.852			24	0.874268	0.655777	0.446825	0.847792	0.627385	0.490543	0.919812	0.617977	0.470108	0.127006	0.0332643	0.0780038	0.368877	0.225009	0.252189	0.103978	0.253249	0.0602656	0.262363	0.305301	0.201448	0.170463	0.29405	0.170275	0.187937	0.237334	0.229317	0.103541	0.127722	0.233739	0.154076	0.156064	0.265957	0.102488	0.146272	0.26872	0.0734825	0.189336	0.131883
257.4	-23.94	257.4	14.72	257.4	-18.22	253.5	-149.883			26	0.907465	0.794611	0.5594	1.02917	0.774062	0.639668	0.95016	0.755247	0.518553	0.134485	0.408827	0.0696589	0.183591	0.171294	0.0308555	0.0691602	0.427396	0.152446	0.159692	0.294224	0.262392	0.110162	0.279108	0.207635	0.158068	0.348233	0.293692	0.207853	0.179275	0.31135	0.175283	0.161397	0.312291	0.158282	0.175078	0.322058	0.0412315	0.0827264	0.0835271
257.2	-27.56	257.2	6.48	257.2	-2.74	253	-130.18			28	1.01671	0.884478	0.66024	1.12605	1.04416	0.725451	1.01088	0.985969	0.662029	0.322885	0.151896	0.23589	0.263503	0.22917	0.165366	0.0825998	0.251845	0.228879	0.45119	0.410659	0.220598	0.232566	0.451055	0.229367	0.298035	0.521111	0.209348	0.190766	0.22537	0.428938	0.192635	0.223297	0.419253	0.229394	0.242096	0.460984	0.165179	0.554864	0.15602
257	-25.4	257	2.4	257	6.02	252.5	-112.361			30	1.06664	1.09396	0.754398	1.18878	1.06018	0.760187	1.05981	0.981243	0.725332	0.151907	0.105135	0.105417	0.0997962	0.479311	0.229238	0.318514	0.232683	0.377881	0.296317	0.443859	0.264091	0.176544	0.475505	0.206593	0.184575	0.468313	0.27307	0.301469	0.2736	0.490143	0.242815	0.258875	0.530262	0.265135	0.278828	0.520557	0.182658	0.155893	0.233522
256.8	-28.46	256.8	6.36	256.8	17.44	252	-104.46			32	1.04926	1.04016	0.809599	1.1104	1.16396	0.838077	1.13063	1.0775	0.780406	0.14145	0.0822684	0.0470997	0.0753292	0.429473	0.0927066	0.745498	0.362993	0.105908	0.322702	0.62173	0.249843	0.239517	0.521167	0.359323	0.273533	0.686273	0.279144	0.303334	0.320754	0.556611	0.361914	0.293185	0.544848	0.278279	0.327452	0.56377	0.088079	0.350245	0.233248
256.6	-37.42	256.6	9.62	256.6	17.18	251.5	-106.322
256.4	-34.96	256.4	18.74	256.4	18.42	251	-103.336
256.2	-32.8	256.2	28.22	256.2	19.36	250.5	-145.428
256	-28.1	256	29.48	256	13.02	250	-216.304
255.8	-24	255.8	20.14	255.8	10.56	249.5	-242.751
255.6	-15.48	255.6	10.02	255.6	5.42	249	-264.203
255.4	-14.52	255.4	-2.74	255.4	0.78	248.5	-307.917
255.2	-22.24	255.2	-6.6	255.2	3.8	248	-318.898
255	-23.02	255	-3.56	255	16.98	247.5	-347.3
254.8	-21.1	254.8	-3.7	254.8	16.04	247	-380.025
254.6	-8.88	254.6	3.34	254.6	5.98	246.5	-364.67
254.4	0.7	254.4	15.86	254.4	-3	246	-331.668
254.2	9.84	254.2	21.24	254.2	-7.04	245.5	-310.413
254	21.64	254	21.38	254	-5.5	245	-395.105
253.8	26	253.8	16.74	253.8	-6.5	244.5	-533.552
253.6	33.66	253.6	14.58	253.6	-8.62	244	-635.194
253.4	30.48	253.4	20.24	253.4	-4.6	243.5	-737.458
253.2	33.7	253.2	17.52	253.2	-0.38	243	-813.287
253	41.62	253	19.44	253	1.06	242.5	-906.407
252.8	49.62	252.8	13.44	252.8	-6.66	242	-1011.19
252.6	57.14	252.6	4.58	252.6	-11.94	241.5	-1146.24
252.4	65.18	252.4	-1.38	252.4	-23.62	241	-1315.65
252.2	69.34	252.2	0.88	252.2	-24.1	240.5	-1528.16
252	52.24	252	2.8	252	-25.22	240	-1699.9
251.8	38.38	251.8	14	251.8	-32.9	239.5	-1894.55
251.6	27.88	251.6	23.56	251.6	-37.5	239	-2121.71
251.4	29.98	251.4	13.58	251.4	-31.54	238.5	-2382.84
251.2	28.4	251.2	-16.86	251.2	-36.34	238	-2617.22
251	27.58	251	-34.08	251	-46.72	237.5	-2923.63
250.8	16.78	250.8	-60.44	250.8	-51.92	237	-3263.1
250.6	5.4	250.6	-69.08	250.6	-60.74	236.5	-3602.94
250.4	-4.76	250.4	-79.62	250.4	-69.72	236	-4017.81
250.2	-17.74	250.2	-87.94	250.2	-72.4	235.5	-4443.9
250	-27.26	250	-94.88	250	-84.52	235	-4833.99
249.8	-29.76	249.8	-101.56	249.8	-93.46	234.5	-5227.65
249.6	-33.52	249.6	-116.5	249.6	-105.46	234	-5566.8
249.4	-41.5	249.4	-127.96	249.4	-113.42	233.5	-5937.99
249.2	-56.3	249.2	-132.92	249.2	-130.58	233	-6415.29
249	-63.04	249	-135.64	249	-141.46	232.5	-6901.05
248.8	-70.02	248.8	-137.58	248.8	-158.4	232	-7402.65
248.6	-80.94	248.6	-148.76	248.6	-177.08	231.5	-7846.38
248.4	-82.26	248.4	-161.92	248.4	-199.66	231	-8304.84
248.2	-97.5	248.2	-189.4	248.2	-231.88	230.5	-8745.03
248	-116.2	248	-200.46	248	-267.52	230	-9253.5
247.8	-134.78	247.8	-209.66	247.8	-292.32	229.5	-9780.69
247.6	-150.64	247.6	-220.32	247.6	-314.4	229	-10207.5
247.4	-160.56	247.4	-235.56	247.4	-328.92	228.5	-10590.2
247.2	-179.24	247.2	-236.42	247.2	-335.72	228	-10834.5
247	-187.88	247	-238.94	247	-344.74	227.5	-11158.1
246.8	-197.82	246.8	-251.46	246.8	-361.4	227	-11584.1
246.6	-202.46	246.6	-268.74	246.6	-385.06	226.5	-12014.2
246.4	-214.42	246.4	-286.18	246.4	-402.92	226	-12334.4
246.2	-238.72	246.2	-317.88	246.2	-417.24	225.5	-12629.7
246	-272	246	-335.84	246	-419.18	225	-12908.8
245.8	-303.88	245.8	-353.86	245.8	-426.56	224.5	-13133.2
245.6	-331.38	245.6	-381.88	245.6	-439.58	224	-13329.8
245.4	-364.46	245.4	-415.74	245.4	-461.82	223.5	-13410
245.2	-389.9	245.2	-452.48	245.2	-494.66	223	-13370.8
245	-415.02	245	-490.48	245	-528.36	222.5	-13405.1
244.8	-445.9	244.8	-525.48	244.8	-558.36	222	-13388.4
244.6	-470.9	244.6	-554.06	244.6	-589.58	221.5	-13524.7
244.4	-491.26	244.4	-577.08	244.4	-619.14	221	-13601.2
244.2	-514.18	244.2	-604.84	244.2	-649	220.5	-13576
244	-547.9	244	-630.62	244	-678	220	-13606.5
243.8	-575.94	243.8	-660.38	243.8	-713.58	219.5	-13575.1
243.6	-601.26	243.6	-699.82	243.6	-751.52	219	-13557.7
243.4	-619.98	243.4	-747.34	243.4	-807.66	218.5	-13555.9
243.2	-647.52	243.2	-800.9	243.2	-862.56	218	-13397
243	-685.22	243	-857.74	243	-907.66	217.5	-13218.8
242.8	-733.58	242.8	-912.16	242.8	-953.86	217	-13046.5
242.6	-786.28	242.6	-973.52	242.6	-1008.98	216.5	-12950.3
242.4	-835.8	242.4	-1031.04	242.4	-1059.18	216	-12921.9
242.2	-891.68	242.2	-1094.86	242.2	-1113.28	215.5	-12889.8
242	-947.5	242	-1168.6	242	-1173.14	215	-12844.9
241.8	-999.14	241.8	-1227.94	241.8	-1242.86	214.5	-12838.9
241.6	-1058.74	241.6	-1294.64	241.6	-1315.9	214	-12894.5
241.4	-1107.6	241.4	-1355.4	241.4	-1389.32	213.5	-12947.1
241.2	-1156.58	241.2	-1427.48	241.2	-1442.72	213	-13098.7
241	-1197.68	241	-1509.28	241	-1509.68	212.5	-13234.4
240.8	-1236.96	240.8	-1585	240.8	-1588.35	212	-13310.7
240.6	-1297.48	240.6	-1660	240.6	-1667.27	211.5	-13590.2
240.4	-1348.14	240.4	-1746.46	240.4	-1760.21	211	-13689.3
240.2	-1412.14	240.2	-1840.3	240.2	-1857.09	210.5	-13886.5
240	-1484.14	240	-1924.08	240	-1938.91	210	-14051
239.8	-1552.18	239.8	-2017.2	239.8	-2033.29	209.5	-14120.8
239.6	-1626.84	239.6	-2098.14	239.6	-2137.58	209	-14181
239.4	-1700.92	239.4	-2174.34	239.4	-2243.01	208.5	-14234.1
239.2	-1774.58	239.2	-2268.94	239.2	-2351.45	208	-14043.1
239	-1851.22	239	-2375.01	239	-2463.26	207.5	-13808
238.8	-1931.4	238.8	-2470.85	238.8	-2565.91	207	-13264
238.6	-2012.48	238.6	-2560.63	238.6	-2668.24	206.5	-12511.4
238.4	-2090.96	238.4	-2663.56	238.4	-2773.51	206	-11609.6
238.2	-2164.22	238.2	-2773.02	238.2	-2879.55	205.5	-10593.7
238	-2230.16	238	-2894.43	238	-2989.24	205	-9595.17
237.8	-2312.76	237.8	-3021.69	237.8	-3105.37	204.5	-8442.96
237.6	-2419.08	237.6	-3136.44	237.6	-3238.07	204	-7165.56
237.4	-2527.36	237.4	-3246.02	237.4	-3373.48	203.5	-5851.77
237.2	-2636.52	237.2	-3354.4	237.2	-3516.28	203	-4240.62
237	-2740	237	-3475.59	237	-3659.24	202.5	-2626.93
236.8	-2850.11	236.8	-3596.96	236.8	-3793.48	202	-930.37
236.6	-2955.08	236.6	-3710.26	236.6	-3906.39	201.5	723.697
236.4	-3049.39	236.4	-3829.32	236.4	-4026.71	201	2500.8
236.2	-3131.66	236.2	-3959.38	236.2	-4165.5	200.5	4503.33
236	-3235.9	236	-4089.17	236	-4307.89	200	6933.06
235.8	-3351.28	235.8	-4223.26	235.8	-4453.8	199.5	9236.82
235.6	-3479.81	235.6	-4354.79	235.6	-4598.49	199	11632
235.4	-3614.71	235.4	-4475.31	235.4	-4747.36	198.5	13854.4
235.2	-3738.44	235.2	-4584.36	235.2	-4889.29	198	16215.3
235	-3854.22	235	-4701.91	235	-5010.02	197.5	18824.2
234.8	-3962.09	234.8	-4832.08	234.8	-5145.55	197	21255
234.6	-4070.83	234.6	-4960.64	234.6	-5285.34	196.5	23437.9
234.4	-4174.89	234.4	-5092.58	234.4	-5434.72	196	25248.7
234.2	-4306.96	234.2	-5231.66	234.2	-5581.82	195.5	26798.8
234	-4451.07	234	-5388.62	234	-5713.52	195	28030.3
233.8	-4579.45	233.8	-5530.22	233.8	-5844.7	194.5	29011.5
233.6	-4723.67	233.6	-5684.09	233.6	-5979.98	194	29853.6
233.4	-4876.25	233.4	-5834.18	233.4	-6120.56	193.5	30432.3
233.2	-5023.89	233.2	-5986.04	233.2	-6275.1	193	30783
233	-5157.07	233	-6133.52	233	-6419.18	192.5	30738
232.8	-5294.9	232.8	-6279.72	232.8	-6568.4	192	30351
232.6	-5423.6	232.6	-6428.4	232.6	-6725.74	191.5	29880.9
232.4	-5547.78	232.4	-6577.78	232.4	-6883.08	191	29412.2
232.2	-5668.14	232.2	-6736.08	232.2	-7046.26	190.5	28928.5
232	-5784.34	232	-6898.84	232	-7213.58	190	27718
231.8	-5900.39	231.8	-7059.02	231.8	-7371.8
231.6	-6030.1	231.6	-7216.6	231.6	-7517.22
231.4	-6174.33	231.4	-7370.94	231.4	-7663.3
231.2	-6317.21	231.2	-7512.42	231.2	-7822.12
231	-6462.89	231	-7642.16	231	-7989.08
230.8	-6590.21	230.8	-7771.1	230.8	-8142.14
230.6	-6712.66	230.6	-7919.24	230.6	-8283.54
230.4	-6842.56	230.4	-8070.86	230.4	-8419.9
230.2	-6984.38	230.2	-8222.24	230.2	-8552.78
230	-7117.68	230	-8372.64	230	-8706.3
229.8	-7246.96	229.8	-8532.6	229.8	-8865.56
229.6	-7384.14	229.6	-8682.16	229.6	-9011.46
229.4	-7535.28	229.4	-8825.54	229.4	-9148.7
229.2	-7676.52	229.2	-8958.42	229.2	-9287.84
229	-7793.84	229	-9086.68	229	-9431.9
228.8	-7896.12	228.8	-9223.86	228.8	-9573.2
228.6	-7984.86	228.6	-9374.6	228.6	-9703.56
228.4	-8075.62	228.4	-9511.7	228.4	-9832.6
228.2	-8174.26	228.2	-9648.06	228.2	-9984.24
228	-8279.74	228	-9772.66	228	-10110.9
227.8	-8399.9	227.8	-9916.22	227.8	-10220.3
227.6	-8517.32	227.6	-10053.6	227.6	-10345.3
227.4	-8616.54	227.4	-10171	227.4	-10454
227.2	-8711.68	227.2	-10277.2	227.2	-10561.9
227	-8807.98	227	-10376.8	227	-10678.8
226.8	-8900.3	226.8	-10466.9	226.8	-10802.4
226.6	-8966.1	226.6	-10567.2	226.6	-10912.1
226.4	-9031.8	226.4	-10676.4	226.4	-11014.1
226.2	-9107.02	226.2	-10766.5	226.2	-11116.8
226	-9171.44	226	-10863.5	226	-11199.8
225.8	-9243.52	225.8	-10958.1	225.8	-11254.1
225.6	-9311.28	225.6	-11021.9	225.6	-11301.4
225.4	-9362.82	225.4	-11067	225.4	-11356.7
225.2	-9414.98	225.2	-11118.5	225.2	-11390.2
225	-9482.48	225	-11186	225	-11433.7
224.8	-9552.2	224.8	-11241.5	224.8	-11467.7
224.6	-9604.14	224.6	-11285.7	224.6	-11497.4
224.4	-9638.46	224.4	-11337.8	224.4	-11513.1
224.2	-9665.14	224.2	-11395.2	224.2	-11522.4
224	-9697.18	224	-11446.3	224	-11549.5
223.8	-9741.22	223.8	-11465	223.8	-11588.9
223.6	-9763.72	223.6	-11489.6	223.6	-11641.7
223.4	-9781.88	223.4	-11500	223.4	-11685.4
223.2	-9808.3	223.2	-11506.3	223.2	-11705.3
223	-9847.48	223	-11517.4	223	-11723.6
222.8	-9864.1	222.8	-11530	222.8	-11731.8
222.6	-9859.64	222.6	-11539.4	222.6	-11743.3
222.4	-9866.18	222.4	-11564.6	222.4	-11747.3
222.2	-9887.28	222.2	-11590.5	222.2	-11733.5
222	-9917.78	222	-11608.3	222	-11730
221.8	-9949.42	221.8	-11602.7	221.8	-11750.6
221.6	-9984.96	221.6	-11607.1	221.6	-11769.9
221.4	-10021.2	221.4	-11608.4	221.4	-11760.2
221.2	-10051.4	221.2	-11626.6	221.2	-11727.2
221	-10054.9	221	-11621.2	221	-11714.3
220.8	-10058.9	220.8	-11586.7	220.8	-11698.6
220.6	-10065.3	220.6	-11576.6	220.6	-11693.4
220.4	-10062.3	220.4	-11580.8	220.4	-11704.8
220.2	-10044.3	220.2	-11596.9	220.2	-11710.8
220	-10018.2	220	-11594.1	220	-11701.3
219.8	-9999.46	219.8	-11590.6	219.8	-11687.1
219.6	-9976.3	219.6	-11569.9	219.6	-11655
219.4	-9937.8	219.4	-11555.2	219.4	-11630
219.2	-9914.38	219.2	-11536.2	219.2	-11600.8
219	-9883.12	219	-11509.1	219	-11582.8
218.8	-9851.4	218.8	-11501.4	218.8	-11593.7
218.6	-9835.82	218.6	-11507.1	218.6	-11595.3
218.4	-9841.28	218.4	-11510	218.4	-11588.9
218.2	-9850.64	218.2	-11509.3	218.2	-11593.6
218	-9844.76	218	-11518.5	218	-11611
217.8	-9836.9	217.8	-11527.2	217.8	-11646.1
217.6	-9860.8	217.6	-11524.8	217.6	-11684.1
217.4	-9889.2	217.4	-11524.9	217.4	-11717.2
217.2	-9895.92	217.2	-11533.1	217.2	-11719.5
217	-9889.44	217	-11557.2	217	-11710.5
216.8	-9902.62	216.8	-11599	216.8	-11694.6
216.6	-9900.72	216.6	-11642.6	216.6	-11687.6
216.4	-9888.3	216.4	-11689.5	216.4	-11700
216.2	-9875.06	216.2	-11697.4	216.2	-11727
216	-9865.88	216	-11713.9	216	-11768.3
215.8	-9887.16	215.8	-11727.9	215.8	-11804.8
215.6	-9892.74	215.6	-11738.3	215.6	-11851.2
215.4	-9897.22	215.4	-11756.1	215.4	-11905.6
215.2	-9890.32	215.2	-11781.7	215.2	-11956.6
215	-9893.68	215	-11816.4	215	-12010.2
214.8	-9914	214.8	-11842.5	214.8	-12065.9
214.6	-9944.62	214.6	-11882.1	214.6	-12126.2
214.4	-9945.54	214.4	-11913.3	214.4	-12204.7
214.2	-9960.98	214.2	-11966.9	214.2	-12273.7
214	-9989.44	214	-12029.8	214	-12332.4
213.8	-10041.6	213.8	-12079.9	213.8	-12401.3
213.6	-10078.5	213.6	-12113.5	213.6	-12454.2
213.4	-10131.7	213.4	-12160.5	213.4	-12509.7
213.2	-10181.7	213.2	-12218.5	213.2	-12576
213	-10242	213	-12275.3	213	-12650.3
212.8	-10290.1	212.8	-12325	212.8	-12756.7
212.6	-10359.3	212.6	-12383.5	212.6	-12861.9
212.4	-10448.6	212.4	-12468.7	212.4	-12977.7
212.2	-10530.7	212.2	-12563.6	212.2	-13105.1
212	-10612.9	212	-12663.2	212	-13211.5
211.8	-10666.3	211.8	-12755.4	211.8	-13316
211.6	-10704.2	211.6	-12837.9	211.6	-13419.6
211.4	-10746.7	211.4	-12917.4	211.4	-13495.6
211.2	-10798	211.2	-12986.9	211.2	-13553.6
211	-10835.6	211	-13058.5	211	-13613.3
210.8	-10839.7	210.8	-13106.6	210.8	-13661.9
210.6	-10839.3	210.6	-13148.5	210.6	-13687.6
210.4	-10866.9	210.4	-13190	210.4	-13712.6
210.2	-10879.6	210.2	-13223	210.2	-13745.9
210	-10864.5	210	-13207.5	210	-13776.8
209.8	-10863	209.8	-13190.9	209.8	-13793.9
209.6	-10870.2	209.6	-13182.2	209.6	-13782.2
209.4	-10858.9	209.4	-13188.5	209.4	-13759.3
209.2	-10848.7	209.2	-13188.7	209.2	-13721.8
209	-10841.2	209	-13156.7	209	-13700.4
208.8	-10831.5	208.8	-13097.7	208.8	-13663.9
208.6	-10797.7	208.6	-13017.9	208.6	-13591
208.4	-10748.8	208.4	-12925.3	208.4	-13505.7
208.2	-10689.5	208.2	-12815.2	208.2	-13394.7
208	-10596.5	208	-12709.1	208	-13267.5
207.8	-10456.3	207.8	-12591	207.8	-13140.1
207.6	-10334.2	207.6	-12440.8	207.6	-12997.3
207.4	-10209.1	207.4	-12238.9	207.4	-12839.8
207.2	-10050.3	207.2	-12028.4	207.2	-12674.4
207	-9844.46	207	-11815.7	207	-12457
206.8	-9634.54	206.8	-11594.3	206.8	-12240.6
206.6	-9422.78	206.6	-11332.9	206.6	-12018.5
206.4	-9202.88	206.4	-11060.8	206.4	-11775.9
206.2	-8964.26	206.2	-10773.7	206.2	-11520.5
206	-8697.12	206	-10500.7	206	-11224.1
205.8	-8426.34	205.8	-10184.9	205.8	-10898.6
205.6	-8086.44	205.6	-9812.06	205.6	-10546.8
205.4	-7765.06	205.4	-9410.36	205.4	-10152.7
205.2	-7451.08	205.2	-8972.84	205.2	-9755.78
205	-7113.78	205	-8520.26	205	-9319.36
204.8	-6742.08	204.8	-8063.1	204.8	-8883.86
204.6	-6344.7	204.6	-7557.84	204.6	-8447.24
204.4	-5887.54	204.4	-7038.22	204.4	-7989.4
204.2	-5444.78	204.2	-6500.82	204.2	-7493.2
204	-5006.26	204	-5953.74	204	-6981.3
203.8	-4561.19	203.8	-5386.67	203.8	-6474.82
203.6	-4086.64	203.6	-4819.09	203.6	-5943.48
203.4	-3609.59	203.4	-4240.48	203.4	-5400.87
203.2	-3119.48	203.2	-3655.96	203.2	-4827.84
203	-2595.34	203	-3037.12	203	-4223.95
202.8	-2046.64	202.8	-2376.44	202.8	-3630.47
202.6	-1499.48	202.6	-1703.26	202.6	-3035.02
202.4	-949	202.4	-1012	202.4	-2417.83
202.2	-376.6	202.2	-310.78	202.2	-1732.69
202	218.46	202	397.02	202	-1009.86
201.8	832.02	201.8	1105.68	201.8	-343.3
201.6	1441.5	201.6	1842.2	201.6	333.94
201.4	2069.28	201.4	2589.14	201.4	1050.38
201.2	2712.32	201.2	3342.82	201.2	1782.04
201	3363.14	201	4113.88	201	2530.98
200.8	3985.24	200.8	4875.52	200.8	3280.68
200.6	4592.78	200.6	5625.56	200.6	4048.72
200.4	5213.86	200.4	6355.16	200.4	4822.1
200.2	5838.24	200.2	7098.9	200.2	5550.66
200	6456.2	200	7818.22	200	6271.6
199.8	7094.14	199.8	8519.5	199.8	7032.92
199.6	7750.72	199.6	9240.16	199.6	7781.8
199.4	8398.16	199.4	9957.94	199.4	8556.16
199.2	9011.8	199.2	10736.5	199.2	9330.82
199	9593.18	199	11484.3	199	10071.2
198.8	10139.3	198.8	12200.8	198.8	10800.2
198.6	10703	198.6	12890.7	198.6	11495.8
198.4	11282.4	198.4	13552	198.4	12177.4
198.2	11814.9	198.2	14182.9	198.2	12845
198	12312.6	198	14792.8	198	13460.9
197.8	12829	197.8	15383.3	197.8	14074.5
197.6	13326.9	197.6	15975.1	197.6	14631.2
197.4	13775.7	197.4	16573.2	197.4	15177.8
197.2	14184.2	197.2	17147	197.2	15731.3
197	14577.4	197	17674.2	197	16273.1
196.8	14955.9	196.8	18165	196.8	16741.1
196.6	15297.1	196.6	18635	196.6	17227.1
196.4	15642.3	196.4	19101.6	196.4	17701.5
196.2	15963.1	196.2	19570.2	196.2	18078.5
196	16267.7	196	20039.4	196	18462.5
195.8	16500.7	195.8	20462.8	195.8	18851.5
195.6	16720.5	195.6	20839	195.6	19228.7
195.4	16977.7	195.4	21148.6	195.4	19516.5
195.2	17227.9	195.2	21409.4	195.2	19767.1
195	17407.5	195	21617.2	195	20053.9
194.8	17552.9	194.8	21778.6	194.8	20309.3
194.6	17647.1	194.6	21909.2	194.6	20484.5
194.4	17644.7	194.4	22001.4	194.4	20625.9
194.2	17586.3	194.2	22026.4	194.2	20704.7
194	17640.1	194	21992.4	194	20726.5
193.8	17677.9	193.8	22007.6	193.8	20767.5
193.6	17696.9	193.6	22022.4	193.6	20795.5
193.4	17614.7	193.4	21996.2	193.4	20876.5
193.2	17379.1	193.2	21941.6	193.2	20890.7
193	17169.9	193	21944	193	20745.9
192.8	16983.5	192.8	21864.4	192.8	20706.9
192.6	16750.3	192.6	21738.2	192.6	20584.9
192.4	16617.1	192.4	21590.8	192.4	20542.1
192.2	16559.7	192.2	21392.4	192.2	20390.1
192	16337.3	192	21235.8	192	20102.3
191.8	16044.7	191.8	21170	191.8	19789.5
191.6	16084.3	191.6	21054.4	191.6	19396.5
191.4	16167.3	191.4	20928.2	191.4	19242.5
191.2	15951.1	191.2	20814.2	191.2	18931.1
191	15704.7	191	20522	191	18393.3
190.8	15436.9	190.8	20203	190.8	17699.3
190.6	15038.2	190.6	19738.6	190.6	17093.3
190.4	14977.1	190.4	19242.6	190.4	16405.9
190.2	15025.1	190.2	18746.2	190.2	16242.7
190	15400.3	190	18262.4	190	17105.9
[truncated: 78 more columns]

## Sheet: Figure 6
Figure 6b				Figure 6c
Wavelength	[θ] (degxcm2/dmol)				Values correspond to fraction of fibrils (Normalized Thioflavin-T signal)
260	841.894			Time (hours)	Untreated									LL-37 35 µM									LL-37 14 µM									LL-37 7 µM									LL-37 3.5 µM
259.5	842.156			0	0.0143189	0.00848231	0.00928808	0.013456	0.00875825	0.00912014	0.016562	0.00877465	0.00915576	0.00684843	0.00581703	0.006241	0.00705315	0.00585954	0.00597029	0.0073619	0.0057611	0.00670413	0.00552841	0.00430908	0.00573089	0.00551387	0.00438962	0.00541096	0.00610117	0.00426097	0.00546577	0.00550716	0.00640209	0.00666162	0.00795367	0.00553401	0.00625331	0.00552058	0.00563245	0.00690772	0.00660345	0.00574655	0.00633944	0.00603181	0.00627456	0.00654192	0.00575215	0.0060553	0.00689654
259	842.345			2	0.00953179	0.0081781	0.00840089	0.00760134	0.00802034	0.0085315	0.0114226	0.00812212	0.00812664	0.0103029	0.00751739	0.00751404	0.010342	0.00798723	0.00836981	0.00972786	0.0078295	0.00813937	0.00809238	0.00491091	0.00456749	0.00682494	0.00555638	0.00513688	0.00780377	0.00577228	0.00561903	0.00586513	0.00608998	0.00639761	0.00659562	0.00609558	0.00584388	0.00395894	0.00794696	0.00666274	0.00625331	0.00641663	0.00654304	0.00652626	0.00615486	0.00650612	0.00665379	0.00615263	0.00693457
258.5	833.104			4	0.0181102	0.0122369	0.00996153	0.0172954	0.0120831	0.0103602	0.0182114	0.0124716	0.0121323	0.0233889	0.0139821	0.0101988	0.020222	0.0149844	0.0128198	0.0191369	0.0132304	0.0108879	0.0119081	0.00920992	0.00646921	0.00849846	0.00694464	0.00603629	0.0084649	0.00763709	0.0082434	0.00800625	0.0069066	0.00975024	0.00672538	0.00871659	0.00782279	0.0063607	0.00790109	0.00786865	0.00710349	0.00763821	0.010003	0.00741	0.00670524	0.00880385
258	850.515			6	0.0320553	0.023063	0.0164246	0.0321181	0.0227904	0.0210002	0.0348922	0.0250455	0.0177936	0.0243857	0.0131968	0.0194311	0.0161389	0.0129977	0.016498	0.0335665	0.0141287	0.0239326	0.0100489	0.00770644	0.00735407	0.0148066	0.0093822	0.00933633	0.0114696	0.00921999	0.00701288	0.0116027	0.0109438	0.0120782	0.0135011	0.0137763	0.0103666	0.0144229	0.0105098	0.0114875	0.0173292	0.0137673	0.0213575	0.0168504	0.0152261	0.0191268	0.0147719	0.0117817	0.0226819
257.5	858.641			8	0.0620485	0.0573711	0.0292349	0.0700247	0.0396572	0.0338371	0.0665738	0.0473377	0.0317805	0.0198484	0.0209726	0.0271566	0.028782	0.0154174	0.0322465	0.0219895	0.0232648	0.0202187	0.0105545	0.0135067	0.0121162	0.0101172	0.0136241	0.0150516	0.012576	0.013896	0.0151411	0.0158839	0.0123634	0.0154118	0.0139799	0.0141387	0.0112906	0.0136051	0.0152395	0.0174802	0.0577049	0.0361965	0.0761684	0.0510232	0.0353082	0.0383555	0.048184	0.0530905	0.0441233
257	872.136			10	0.135657	0.0872483	0.0402792	0.129926	0.0896882	0.041258	0.166438	0.0770883	0.0476363	0.0230735	0.0250893	0.0190295	0.035589	0.0388287	0.0226428	0.0278871	0.0268243	0.0369751	0.0159789	0.011256	0.0117526	0.0163369	0.0170931	0.0133121	0.018025	0.0256732	0.0105758	0.0232267	0.0254159	0.019571	0.0264966	0.0240143	0.018836	0.021787	0.0139832	0.0218787	0.08266	0.0791921	0.100929	0.0809865	0.0836768	0.0790478	0.0831298	0.0769761	0.089778
256.5	890.539			12	0.262414	0.11318	0.0586807	0.19808	0.116556	0.0892025	0.204121	0.120115	0.0851234	0.0540167	0.0275503	0.0217109	0.0389618	0.0285549	0.0419464	0.0688636	0.0249584	0.0234795	0.0159431	0.0223609	0.017912	0.0152384	0.0211639	0.0251072	0.0145403	0.0189255	0.0276186	0.0288961	0.0271969	0.0596995	0.0323561	0.0328886	0.0521206	0.0209402	0.0310037	0.0454198	0.166107	0.155297	0.160547	0.169828	0.147402	0.147548	0.147329	0.127598	0.11665
256	873.372			14	0.267084	0.126354	0.10463	0.298047	0.168118	0.0981321	0.27059	0.179341	0.135984	0.0574062	0.0362367	0.0326201	0.042612	0.0592744	0.0336828	0.0569017	0.0304745	0.0376843	0.0200184	0.0216528	0.0313292	0.0187163	0.0327454	0.021495	0.03096	0.0320507	0.0222893	0.0278155	0.0638039	0.126103	0.0332443	0.0345084	0.114783	0.0387705	0.0350241	0.111883	0.264761	0.216435	0.182014	0.247191	0.187575	0.313737	0.195132	0.191323	0.164892
255.5	870.179			16	0.381775	0.231737	0.128303	0.344712	0.216743	0.186903	0.306045	0.237061	0.148483	0.063617	0.0567541	0.0439298	0.0725428	0.0470005	0.0339289	0.0464255	0.0734568	0.0423468	0.0313146	0.0460675	0.041886	0.0343842	0.0341493	0.0347735	0.0444331	0.0463606	0.0328875	0.0717978	0.0612186	0.277612	0.0977843	0.0645757	0.21292	0.100392	0.0822092	0.163803	0.350889	0.360529	0.276365	0.290235	0.290504	0.249344	0.283492	0.291013	0.23353
255	870.984			18	0.402667	0.335159	0.243806	0.450708	0.337279	0.190337	0.48531	0.320978	0.215276	0.0590305	0.0690817	0.0407203	0.0955011	0.0310495	0.044601	0.0519852	0.0861055	0.0556399	0.0337197	0.0452084	0.039388	0.0284184	0.042763	0.0439074	0.0351684	0.0443616	0.0410302	0.0826063	0.109106	0.253803	0.0851669	0.102562	0.228806	0.124661	0.124737	0.222058	0.323016	0.33632	0.284637	0.334881	0.314617	0.307702	0.413363	0.379475	0.291327
254.5	833.54			20	0.564752	0.429939	0.375298	0.594553	0.434544	0.336473	0.624797	0.424371	0.356033	0.0841232	0.0426914	0.0674496	0.0955458	0.0981154	0.0482892	0.0814306	0.0587084	0.0520859	0.0513912	0.06356	0.0410671	0.0573078	0.083763	0.103372	0.0471985	0.078446	0.0406722	0.167408	0.250302	0.34018	0.186172	0.127497	0.353895	0.172246	0.234037	0.370129	0.47427	0.446747	0.409701	0.453855	0.467605	0.400789	0.469293	0.434707	0.417163
254	805.85			22	0.700717	0.48143	0.358557	0.735569	0.493826	0.356801	0.751266	0.564468	0.371877	0.0928264	0.101804	0.0505735	0.163974	0.0741884	0.066124	0.0738058	0.136795	0.0624223	0.0674138	0.0678847	0.0566042	0.118015	0.0892176	0.0531688	0.0543277	0.084206	0.0764425	0.216159	0.206106	0.387811	0.187231	0.206965	0.349685	0.213139	0.240712	0.413753	0.470793	0.443246	0.415529	0.491055	0.476067	0.436991	0.541713	0.645085	0.475731
253.5	783.178			24	0.874268	0.655777	0.446825	0.847792	0.627385	0.490543	0.919812	0.617977	0.470108	0.13076	0.103006	0.104035	0.106259	0.0940759	0.0608405	0.115367	0.0717676	0.0619245	0.0826958	0.118435	0.0694285	0.064305	0.102772	0.0501898	0.0992273	0.0986087	0.0819373	0.290821	0.216062	0.488994	0.290931	0.274085	0.521546	0.327109	0.229651	0.520936	0.654048	0.54547	0.543423	0.625126	0.576013	0.544573	0.589264	0.608997	0.579404
253	778.784			26	0.907465	0.794611	0.5594	1.02917	0.774062	0.639668	0.95016	0.755247	0.518553	0.136936	0.130919	0.0638475	0.193822	0.100555	0.0666307	0.128529	0.0981892	0.0773766	0.115021	0.136879	0.0961096	0.128711	0.141628	0.153009	0.110157	0.18497	0.101031	0.437341	0.3709	0.593716	0.521576	0.44919	0.604559	0.373834	0.477379	0.564771	0.645096	0.615093	0.638666	0.641101	0.633875	0.644394	0.640842	0.641206	0.644127
252.5	762.16			28	1.01671	0.884478	0.66024	1.12605	1.04416	0.725451	1.01088	0.985969	0.662029	0.143742	0.0784852	0.0808802	0.108098	0.0752097	0.0619469	0.109679	0.102094	0.0659785	0.112073	0.266627	0.067778	0.102953	0.251593	0.0676069	0.110911	0.29654	0.077439	0.427525	0.360484	0.55239	0.471395	0.568632	0.571126	0.476799	0.411576	0.618256	0.607061	0.57861	0.582579	0.648137	0.635582	0.653594	0.668106	0.652343	0.634371
252	749.945			30	1.06664	1.09396	0.754398	1.18878	1.06018	0.760187	1.05981	0.981243	0.725332	0.146122	0.119129	0.0941453	0.219538	0.115939	0.0933454	0.206826	0.142613	0.0750956	0.140833	0.147389	0.0942851	0.138653	0.143781	0.18223	0.156413	0.233856	0.146426	0.56759	0.577439	0.682037	0.594885	0.636138	0.647516	0.59573	0.535633	0.652717	0.75514	0.819581	0.723013	0.767764	0.731734	0.735504	0.759726	0.746589	0.739615
251.5	745.986			32	1.04926	1.04016	0.809599	1.1104	1.16396	0.838077	1.13063	1.0775	0.780406	0.188059	0.117416	0.125053	0.245718	0.147585	0.0922324	0.166523	0.195506	0.107031	0.22521	0.243109	0.142036	0.182275	0.294791	0.235573	0.237565	0.235573	0.18069	0.534283	0.622401	0.578954	0.536716	0.49895	0.64779	0.631481	0.567579	0.647058	0.663074	0.617536	0.613214	0.681835	0.652181	0.660656	0.729938	0.692707	0.707906
251	708.556
250.5	674.581
250	668.253
249.5	658.225
249	626.437
248.5	579.836
248	548.652
247.5	548.159
247	537.164
246.5	491.697
246	435.856
245.5	363.358
245	328.154
244.5	252.671
244	131.073
243.5	18.9897
243	-114.378
242.5	-249.835
242	-387.45
241.5	-518.345
241	-675.995
240.5	-889.242
240	-1134.24
239.5	-1370.8
239	-1644.51
238.5	-1970.65
238	-2341.41
237.5	-2682.3
237	-3033.57
236.5	-3448.04
236	-3833.39
235.5	-4260.66
235	-4702.53
234.5	-5204.6
234	-5705.98
233.5	-6226.36
233	-6713.12
232.5	-7191.42
232	-7647.17
231.5	-8106.6
231	-8562.11
230.5	-9048.16
230	-9482.75
229.5	-9915.76
229	-10384.4
228.5	-10772.1
228	-11138
227.5	-11464.6
227	-11743.6
226.5	-11978.2
226	-12211.7
225.5	-12416.8
225	-12593.6
224.5	-12709
224	-12764.5
223.5	-12793.5
223	-12787.8
222.5	-12751.2
222	-12719.9
221.5	-12689.7
221	-12640.1
220.5	-12581.1
220	-12514.3
219.5	-12411.2
219	-12341.2
218.5	-12322.6
218	-12254.8
217.5	-12265.3
217	-12224.5
216.5	-12219.5
216	-12242.2
215.5	-12239.8
215	-12272.5
214.5	-12318
214	-12423.1
213.5	-12522
213	-12626.4
212.5	-12766.7
212	-12929
211.5	-13005.1
211	-13091.6
210.5	-13154.3
210	-13115.4
209.5	-13028.1
209	-12886.2
208.5	-12728.3
208	-12442
207.5	-11999.9
207	-11428.8
206.5	-10702.1
206	-9881.72
205.5	-8897.61
205	-7629.18
204.5	-6196.9
204	-4653.18
203.5	-3002.83
203	-1148.34
202.5	648.528
202	2862.78
201.5	5233.78
201	7427.63
200.5	9452.48
200	11380.8
199.5	13457.1
199	15913.2
198.5	17032.4
198	13366.9
197.5	11726
197	11154
196.5	9204.38
196	7570.17
195.5	6059.21
195	5019.71
194.5	3874.41
194	2449.82
193.5	-113.965
193	-2764.77
192.5	-6354.85
192	-9996.2
191.5	-8716.09
191	-7490.67
190.5	-8027.61
190	-7473.9

## Sheet: Supp. Fig 1
Supplementary Figure 1d																	Supplementary Figure 1c								Supplementary Figure 1d							Supplementary Figure 1e
																	Monomer		Type A* Oligomer		Type B* Oligomer					Monomer	Type A* Oligomer	Type B* Oligomer	Sonicated fibrils				Monomer	Type B* Oligomer	Type A* Oligomer	Sonicated fibrils
																	Size (nm)	% Mass	Size (nm)	% Mass	Size (nm)	% Mass			Wavenumber (cm-1)	Norm. Absorbance	Norm. Absorbance	Norm. Absorbance	Norm. Absorbance			Wavelength (nm)	Norm. Fluorescence	Norm. Fluorescence	Norm. Fluorescence	Norm. Fluorescence
																	0.00655574	0	0.00655574	0	0.00655574	0			1700.1	0	0	0	0			402	0.0207	0.0779	0.00694	0.00566
																	0.00729026	0	0.00729026	0	0.00729026	0			1699.1	5.39e-05	8.86e-05	0.0001335	1.99e-05			403.07	0.01855	0.08622	0.0068	0.00543
																	0.00810708	0	0.00810708	0	0.00810708	0			1698.1	0.0001292	0.0002049	0.0002411	3.78e-05			404	0.017	0.09461	0.00669	0.00524
																	0.00901542	0	0.00901542	0	0.00901542	0			1697.2	0.0002167	0.0003266	0.0003501	8.2e-05			405.07	0.01606	0.10308	0.0066	0.00507
																	0.0100255	0	0.0100255	0	0.0100255	0			1696.2	0.0003309	0.0004486	0.0005324	0.0001598			406	0.01572	0.11163	0.00655	0.00494
																	0.0111488	0	0.0111488	0	0.0111488	0			1695.2	0.0004729	0.0005872	0.0007447	0.000247			407.07	0.01598	0.12025	0.00652	0.00484
																	0.0123979	0	0.0123979	0	0.0123979	0			1694.3	0.0006485	0.0007526	0.0009195	0.0003228			408	0.01685	0.12894	0.00651	0.00476
																	0.013787	0	0.013787	0	0.013787	0			1693.3	0.0008392	0.0009333	0.00115	0.0003992			409.07	0.01832	0.13771	0.00654	0.00472
																	0.0153318	0	0.0153318	0	0.0153318	0			1692.4	0.00102	0.00111	0.00136	0.0004914			410	0.0204	0.14655	0.00659	0.00471
																	0.0170496	0	0.0170496	0	0.0170496	0			1691.4	0.00122	0.00128	0.00162	0.0006019			411.06	0.02308	0.15546	0.00667	0.00473
																	0.0189599	0	0.0189599	0	0.0189599	0			1690.4	0.00145	0.00148	0.00185	0.0007264			411.96	0.02636	0.16445	0.00677	0.00477
																	0.0210842	0	0.0210842	0	0.0210842	0			1689.5	0.00173	0.00172	0.0022	0.000863			413.03	0.03025	0.17352	0.0069	0.00485
																	0.0234465	0	0.0234465	0	0.0234465	0			1688.5	0.00204	0.00201	0.0026	0.00102			413.93	0.03474	0.18266	0.00706	0.00496
																	0.0260735	0	0.0260735	0	0.0260735	0			1687.5	0.00238	0.00232	0.00299	0.00119			415	0.03984	0.19187	0.00725	0.0051
																	0.0289948	0	0.0289948	0	0.0289948	0			1686.6	0.00273	0.00266	0.0035	0.00137			416.06	0.04554	0.20116	0.00747	0.00527
																	0.0322435	0	0.0322435	0	0.0322435	0			1685.6	0.0031	0.00301	0.00402	0.00159			416.96	0.05184	0.21052	0.00771	0.00547
																	0.0358561	0	0.0358561	0	0.0358561	0			1684.6	0.00354	0.00339	0.00453	0.00183			418.03	0.05874	0.21995	0.00797	0.0057
																	0.0398735	0	0.0398735	0	0.0398735	0			1683.7	0.00402	0.00381	0.00498	0.00208			418.93	0.06625	0.22946	0.00827	0.00596
																	0.044341	0	0.044341	0	0.044341	0			1682.7	0.0045	0.00427	0.00531	0.00232			420	0.07399	0.23722	0.00867	0.00628
																	0.0493091	0	0.0493091	0	0.0493091	0			1681.7	0.00497	0.00476	0.0055	0.00257			421.07	0.08236	0.24539	0.009	0.00663
																	0.0548338	0	0.0548338	0	0.0548338	0			1680.8	0.00546	0.00529	0.00567	0.00286			422	0.09124	0.25347	0.00928	0.00704
																	0.0609775	0	0.0609775	0	0.0609775	0			1679.8	0.00599	0.00584	0.00589	0.00319			423.07	0.10048	0.2618	0.00957	0.0074
																	0.0678096	0	0.0678096	0	0.0678096	0			1678.9	0.00656	0.0064	0.00612	0.00354			424	0.11063	0.27055	0.00992	0.00766
																	0.0754071	0	0.0754071	0	0.0754071	0			1677.9	0.00714	0.00696	0.00631	0.00392			425.07	0.12173	0.28018	0.0103	0.00802
																	0.0838559	0	0.0838559	0	0.0838559	0			1676.9	0.00771	0.0075	0.00649	0.00433			426	0.13374	0.2901	0.01085	0.00853
																	0.0932513	0	0.0932513	0	0.0932513	0			1676	0.00831	0.00804	0.00668	0.00477			427.07	0.14641	0.30051	0.01149	0.00907
																	0.103699	0	0.103699	0	0.103699	0			1675	0.00893	0.00862	0.00696	0.00522			428	0.15985	0.31115	0.01209	0.00958
																	0.115318	0	0.115318	0	0.115318	0			1674	0.00952	0.0092	0.0073	0.00566			429.07	0.17412	0.32221	0.01269	0.01016
																	0.128239	0	0.128239	0	0.128239	0			1673.1	0.01012	0.00978	0.00766	0.00609			430	0.18926	0.33423	0.01337	0.01077
																	0.142607	0	0.142607	0	0.142607	0			1672.1	0.01075	0.01034	0.00805	0.00651			431.06	0.2052	0.34717	0.01421	0.01145
																	0.158585	0	0.158585	0	0.158585	0			1671.1	0.01135	0.01089	0.00852	0.00691			431.96	0.22195	0.36102	0.01494	0.01217
																	0.176353	0	0.176353	0	0.176353	0			1670.2	0.0119	0.01145	0.00892	0.0073			433.03	0.23949	0.3751	0.01581	0.01286
																	0.196112	0	0.196112	0	0.196112	0			1669.2	0.01244	0.012	0.00935	0.00767			433.93	0.2574	0.38982	0.01676	0.01344
																	0.218085	0	0.218085	0	0.218085	0			1668.2	0.013	0.01254	0.00975	0.00803			435	0.2755	0.40469	0.0178	0.01407
																	0.24252	0	0.24252	0	0.24252	0			1667.3	0.01355	0.01307	0.01014	0.00836			436.06	0.29438	0.42022	0.01872	0.01486
																	0.269692	0	0.269692	0	0.269692	0			1666.3	0.01409	0.01361	0.01055	0.00867			436.96	0.31378	0.43568	0.01976	0.01585
																	0.299909	0	0.299909	0	0.299909	0			1665.4	0.01461	0.01416	0.01098	0.00896			438.03	0.33356	0.45064	0.02103	0.01688
																	0.333511	0	0.333511	0	0.333511	0			1664.4	0.01512	0.0147	0.01141	0.00922			438.93	0.35353	0.46553	0.02236	0.0179
																	0.370879	0	0.370879	0	0.370879	0			1663.4	0.01565	0.01519	0.01185	0.00947			440	0.3746	0.48061	0.02363	0.01891
																	0.412433	0	0.412433	0	0.412433	0			1662.5	0.01619	0.01566	0.0123	0.00968			441.06	0.39635	0.49575	0.02498	0.02003
																	0.458643	0	0.458643	0	0.458643	0			1661.5	0.01671	0.01615	0.01276	0.00986			441.96	0.41874	0.51	0.02656	0.02127
																	0.51003	0	0.51003	0	0.51003	0			1660.5	0.0172	0.01662	0.01321	0.01003			443.03	0.44103	0.52385	0.02827	0.02257
																	0.567175	0	0.567175	0	0.567175	0			1659.6	0.01768	0.0171	0.01365	0.01021			443.93	0.46334	0.53711	0.03006	0.02395
																	0.630723	0	0.630723	0	0.630723	0			1658.6	0.01817	0.01758	0.01411	0.01039			445	0.48553	0.55049	0.03188	0.02543
																	0.701391	0	0.701391	0	0.701391	0			1657.6	0.01866	0.01805	0.01457	0.01058			446.06	0.50782	0.56415	0.03392	0.02705
																	0.779976	0	0.779976	0	0.779976	0			1656.7	0.01913	0.01848	0.01501	0.01078			446.96	0.53017	0.57794	0.03608	0.02899
																	0.867367	0	0.867367	0	0.867367	0			1655.7	0.01956	0.01889	0.01541	0.011			448.03	0.55269	0.59134	0.03854	0.03107
																	0.964548	0	0.964548	0	0.964548	0			1654.7	0.01998	0.01927	0.01578	0.01124			448.93	0.57482	0.60509	0.04104	0.03322
																	1.07262	0	1.07262	0	1.07262	0			1653.8	0.02037	0.01961	0.01612	0.0115			450	0.59698	0.61888	0.04366	0.03527
																	1.1928	0	1.1928	0	1.1928	0			1652.8	0.02072	0.01995	0.01645	0.01177			451.06	0.61893	0.63188	0.04613	0.03735
																	1.32644	0	1.32644	0	1.32644	0			1651.9	0.02102	0.02029	0.01677	0.01201			451.96	0.64059	0.64389	0.04869	0.03955
																	1.47506	0	1.47506	0	1.47506	0			1650.9	0.02129	0.0206	0.01703	0.01222			453.03	0.66129	0.65634	0.05121	0.04188
																	1.64033	0	1.64033	0	1.64033	0			1649.9	0.02153	0.02087	0.01724	0.0124			453.93	0.682	0.66959	0.05397	0.04433
																	1.82411	0	1.82411	0	1.82411	0			1649	0.02177	0.02108	0.01744	0.01257			455	0.70242	0.68265	0.05697	0.04674
																	2.02849	0	2.02849	0	2.02849	0			1648	0.02197	0.02124	0.01761	0.01275			456.06	0.72209	0.69478	0.06016	0.0492
																	2.25577	0	2.25577	0	2.25577	0			1647	0.02211	0.02134	0.01772	0.01293			456.96	0.74102	0.70711	0.06325	0.05159
																	2.50851	0	2.50851	0	2.50851	0			1646.1	0.02215	0.0214	0.0178	0.01315			458.03	0.76007	0.71967	0.06644	0.05414
																	2.78957	0	2.78957	0	2.78957	0			1645.1	0.0221	0.02143	0.01786	0.01339			458.93	0.77894	0.73251	0.07016	0.05695
																	3.10212	43.256	3.10212	0	3.10212	0			1644.1	0.02201	0.02141	0.01788	0.01365			460	0.7975	0.74429	0.07416	0.05986
																	3.44969	56.7401	3.44969	0	3.44969	0			1643.2	0.02186	0.02131	0.01784	0.01393			461.06	0.81551	0.75613	0.07774	0.06286
																	3.8362	0	3.8362	0	3.8362	0			1642.2	0.0216	0.02115	0.01775	0.01425			461.96	0.83267	0.76748	0.08114	0.06579
																	4.26602	0	4.26602	0	4.26602	0			1641.2	0.02128	0.02094	0.01765	0.01461			463.03	0.84845	0.77915	0.08489	0.06867
																	4.74399	0	4.74399	0	4.74399	0			1640.3	0.0209	0.02065	0.01754	0.01501			463.93	0.86361	0.79083	0.08884	0.07138
																	5.27552	0	5.27552	0	5.27552	0			1639.3	0.02047	0.02029	0.01739	0.01545			465	0.87857	0.80212	0.09271	0.07433
																	5.8666	0	5.8666	0	5.8666	0			1638.4	0.01999	0.01985	0.01717	0.01592			466.06	0.89295	0.81274	0.09663	0.07737
																	6.52391	0	6.52391	0	6.52391	0			1637.4	0.01942	0.01934	0.0169	0.01643			466.96	0.90602	0.82287	0.10057	0.08052
																	7.25486	0	7.25486	0	7.25486	0			1636.4	0.01876	0.01879	0.01661	0.01695			468.03	0.91742	0.83234	0.10457	0.08383
																	8.06771	0	8.06771	0	8.06771	0			1635.5	0.01804	0.01818	0.01632	0.0175			468.93	0.92792	0.84088	0.10865	0.08741
																	8.97164	0	8.97164	0	8.97164	22.3303			1634.5	0.01726	0.01753	0.016	0.01808			470	0.93762	0.84898	0.11283	0.09104
																	9.97684	0	9.97684	0	9.97684	67.9138			1633.5	0.01647	0.01686	0.01568	0.01873			471.06	0.94689	0.85632	0.11717	0.09451
																	11.0947	0	11.0947	90.5463	11.0947	0			1632.6	0.01568	0.01615	0.01536	0.0195			471.96	0.95507	0.86258	0.12154	0.09781
																	12.3377	0	12.3377	9.45374	12.3377	0			1631.6	0.01487	0.01542	0.01504	0.0204			473.03	0.96188	0.86834	0.12581	0.1012
																	13.7201	0	13.7201	0	13.7201	0			1630.6	0.01402	0.01466	0.01465	0.02139			473.93	0.96794	0.87299	0.12999	0.10471
																	15.2573	0	15.2573	0	15.2573	0			1629.7	0.01317	0.01388	0.01431	0.02241			475	0.97347	0.8764	0.13454	0.10839
																	16.9668	0	16.9668	0	16.9668	0			1628.7	0.01235	0.01307	0.01398	0.02335			476.06	0.9781	0.87922	0.1392	0.11227
																	18.8678	0	18.8678	0	18.8678	0			1627.7	0.01153	0.01227	0.01365	0.02415			476.96	0.9811	0.88249	0.14394	0.11599
																	20.9818	0	20.9818	0	20.9818	1.796			1626.8	0.01068	0.01151	0.01337	0.02467			478.03	0.98369	0.88598	0.14856	0.11961
																	23.3326	0	23.3326	0	23.3326	7.27946			1625.8	0.00985	0.01079	0.01309	0.02487			478.93	0.98561	0.88891	0.15337	0.12331
																	25.9469	0	25.9469	0	25.9469	0.62			1624.9	0.0091	0.01005	0.01288	0.02476			480	0.98733	0.89079	0.1584	0.12717
																	28.854	0	28.854	0	28.854	0			1623.9	0.0084	0.00928	0.0127	0.02438			481.04	0.98844	0.89187	0.16334	0.13101
																	32.0869	0	32.0869	0	32.0869	0			1622.9	0.0077	0.00856	0.01257	0.02378			481.94	0.98898	0.89302	0.16822	0.13451
																	35.682	0	35.682	0	35.682	0			1622	0.007	0.00791	0.01253	0.02303			482.98	0.9886	0.89407	0.17289	0.13771
																	39.6799	0	39.6799	0	39.6799	0			1621	0.00634	0.00733	0.01259	0.02214			484.02	0.98815	0.89407	0.17771	0.14058
																	44.1257	0	44.1257	0	44.1257	0			1620	0.00571	0.00675	0.0127	0.02115			485.07	0.9871	0.89362	0.18244	0.14384
																	49.0696	0	49.0696	0	49.0696	0			1619.1	0.00517	0.00615	0.0128	0.02007			485.97	0.9852	0.89301	0.1874	0.14694
																	54.5675	0	54.5675	0	54.5675	0			1618.1	0.00468	0.00555	0.01283	0.0189			487.01	0.98241	0.89322	0.19201	0.14993
																	60.6814	0	60.6814	0	60.6814	0			1617.1	0.0042	0.005	0.01266	0.01764			488.05	0.97981	0.89292	0.19655	0.15265
																	67.4803	0	67.4803	0	67.4803	0			1616.2	0.00376	0.00448	0.01242	0.0163			488.95	0.97697	0.89224	0.20082	0.15555
																	75.0409	0.00296261	75.0409	0	75.0409	0			1615.2	0.00338	0.00401	0.01206	0.01489			490	0.97396	0.89192	0.20502	0.15846
																	83.4487	0.00097287	83.4487	0	83.4487	0			1614.2	0.00301	0.00358	0.01157	0.01346			491.06	0.97097	0.89209	0.20915	0.16155
																	92.7985	0	92.7985	0	92.7985	0.00630781			1613.3	0.00261	0.00316	0.0109	0.012			491.96	0.96802	0.89161	0.21341	0.16455
																	103.196	0	103.196	0	103.196	0.0541308			1612.3	0.00219	0.00275	0.01003	0.01056			493.03	0.96473	0.89073	0.21757	0.16761
																	114.758	0	114.758	0	0	0			1611.3	0.00181	0.00236	0.00898	0.00915			493.93	0.961	0.89036	0.22141	0.17027
																	127.616	0	127.616	0	0	0			1610.4	0.0015	0.00201	0.0078	0.00781			495	0.95691	0.89077	0.22508	0.17268
																	141.914	0	141.914	0	0	0			1609.4	0.00123	0.00168	0.00658	0.00659			496.06	0.95194	0.8904	0.22896	0.17479
																	157.815	0	157.815	0	0	0			1608.5	0.0009695	0.00139	0.00543	0.00547			496.96	0.94645	0.88966	0.23261	0.17712
																	175.497	0	175.497	0	0	0			1607.5	0.0007298	0.00113	0.00438	0.00447			498.03	0.94117	0.88842	0.23555	0.17954
																	195.16	0	195.16	0	0	0			1606.5	0.0005265	0.0009276	0.00346	0.00358			498.93	0.93601	0.88728	0.23801	0.18219
																	217.026	0	217.026	0	0	0			1605.6	0.0003498	0.000777	0.00266	0.00281			500	0.93045	0.88601	0.24081	0.18467
																	241.342	0	241.342	0	0	0			1604.6	0.0001976	0.0006433	0.00201	0.00214			501.04	0.92463	0.88416	0.24376	0.18705
																	268.382	0	268.382	0	0	0			1603.6	0.0001128	0.0004869	0.00146	0.00157			501.94	0.91851	0.88118	0.24665	0.18936
																	298.453	0	298.453	0	0	0			1602.7	9.49e-05	0.0003247	0.0009861	0.00108			502.98	0.91216	0.8779	0.24943	0.19168
																	331.892	0	331.892	0	0	0			1601.7	7.22e-05	0.000196	0.0005791	0.0006502			504.02	0.90501	0.87418	0.2521	0.19371
																	369.078	0	0	0	0	0			1600.7	2.7e-05	9.16e-05	0.0002452	0.000292			505.07	0.89741	0.87021	0.25491	0.19556
																	410.43	0	0	0	0	0										505.97	0.88913	0.8654	0.25783	0.19768
																	456.416	0	0	0												507.01	0.88051	0.86068	0.26103	0.20012
																	507.554	0	0	0												508.05	0.87196	0.85516	0.26402	0.20249
																	564.421	0	0	0												508.95	0.86352	0.84981	0.26694	0.20468
																	627.66	0	0	0												510	0.85468	0.84484	0.26939	0.2068
																	697.985	0	0	0												511.04	0.84536	0.83921	0.27206	0.20858
																	776.189	0	0	0												511.94	0.83648	0.83248	0.27461	0.21032
																	863.155	0	0	0												512.98	0.82701	0.82493	0.27721	0.2119
																	959.864	0	0	0												514.02	0.81729	0.81769	0.27935	0.21315
																	1067.41	0	0	0												515.07	0.80712	0.81079	0.28141	0.21394
																	1187	0	0	0												515.97	0.79703	0.80431	0.28343	0.21485
																	1320	0	0	0												517.01	0.78649	0.79774	0.2856	0.21572
																	1467.9	0	0	0												518.05	0.77617	0.79076	0.288	0.21651
																	1632.36	0	0	0												518.95	0.76584	0.78357	0.28982	0.21751
																	1815.26	0	0	0												520	0.75545	0.77604	0.29092	0.21826
																	0	3.19e-08	0	0												521.04	0.74504	0.76908	0.29137	0.21924
																	0	2.41e-08	0	5.12e-08												521.94	0.73472	0.76262	0.29234	0.22031
																	0	0	0	4.84e-07												522.98	0.7248	0.75633	0.29339	0.22163
																	0	0	0	0												524.02	0.71491	0.74955	0.29421	0.22217
																	0	0	0	0												525.07	0.70483	0.74207	0.29477	0.22264
																	0	0	0	0												525.97	0.69447	0.73452	0.29542	0.22291
																	0	0	0	0												527.01	0.6845	0.72762	0.29597	0.22312
																	0	0														528.05	0.67456	0.72159	0.29649	0.22288
																	0	0														528.95	0.66489	0.71517	0.29661	0.22278
																																530	0.65488	0.70805	0.29622	0.22279
																																531.04	0.64546	0.70079	0.29512	0.22274
																																531.94	0.63671	0.69411	0.29432	0.22211
																																532.98	0.62849	0.68767	0.29371	0.2213
																																534.02	0.61987	0.68065	0.2934	0.22053
																																535.07	0.61098	0.67258	0.29267	0.22005
																																535.97	0.60137	0.66458	0.29159	0.21951
																																537.01	0.5915	0.65731	0.2904	0.21889
																																538.05	0.58178	0.65031	0.28939	0.21788
																																538.95	0.57273	0.64325	0.28844	0.21701
																																540	0.56403	0.63544	0.28759	0.21635
																																541.04	0.55499	0.62748	0.28651	0.21559
																																541.94	0.54608	0.6193	0.28501	0.21428
																																542.98	0.53757	0.6115	0.28333	0.21285
																																544.02	0.5295	0.6033	0.2818	0.21134
																																545.07	0.52105	0.59422	0.28031	0.20961
																																545.97	0.51236	0.5853	0.2785	0.2078
																																547.01	0.50348	0.57723	0.27647	0.20583
																																548.05	0.49471	0.56979	0.27433	0.20399
																																548.95	0.48624	0.56211	0.27263	0.20207
																																550	0.47776	0.55436	0.27109	0.20061
																																551.04	0.4694	0.54639	0.26942	0.19887
																																551.94	0.46129	0.53837	0.26724	0.19726
																																552.98	0.45329	0.53072	0.2645	0.19581
																																554.02	0.44486	0.52339	0.26155	0.19442
																																555.07	0.43621	0.51595	0.25905	0.19293
																																555.97	0.42766	0.50827	0.25692	0.19104
																																557.01	0.41994	0.50011	0.25461	0.18927
																																558.05	0.41246	0.49214	0.25206	0.18735
																																558.95	0.40482	0.48447	0.24986	0.18592
																																560	0.39686	0.47696	0.24774	0.1844
																																561.02	0.38956	0.46941	0.24529	0.18263
																																562.05	0.38236	0.46245	0.24266	0.18074
																																562.94	0.37529	0.45553	0.23997	0.17919
																																563.97	0.36826	0.44859	0.23708	0.17733
																																565	0.36176	0.44128	0.23407	0.17516
																																566.02	0.35488	0.43415	0.23133	0.17275
																																567.05	0.34771	0.42677	0.2284	0.17087
																																567.94	0.34057	0.41967	0.2254	0.16903
																																568.97	0.33396	0.41298	0.22222	0.16717
																																570	0.32741	0.40648	0.21927	0.16512
																																571.02	0.32124	0.3996	0.21634	0.16321
																																572.05	0.3152	0.39247	0.21366	0.16131
																																572.94	0.30911	0.38525	0.21103	0.15934
																																573.97	0.30276	0.3781	0.20854	0.15745
																																575	0.29672	0.3716	0.20583	0.15549
																																576.02	0.29124	0.36566	0.20311	0.15349
																																577.05	0.28595	0.3595	0.20051	0.15171
																																577.94	0.28066	0.3531	0.19807	0.14989
																																578.97	0.27534	0.34706	0.19534	0.14785
																																580	0.27023	0.34143	0.19258	0.14572
																																581.02	0.26513	0.33584	0.18994	0.14362
																																582.05	0.25987	0.3304	0.18764	0.14161
																																582.94	0.25469	0.32506	0.18561	0.1395
																																583.97	0.24956	0.31985	0.18335	0.13755
																																585	0.24467	0.31461	0.18052	0.13541
																																586.02	0.23967	0.30973	0.1776	0.13345
																																587.05	0.23485	0.30447	0.17479	0.13152
																																587.94	0.23001	0.29887	0.17207	0.12969
																																588.97	0.22539	0.29312	0.16965	0.12769
																																590	0.22105	0.28776	0.16752	0.12586
																																591.02	0.21706	0.28281	0.16545	0.12416
																																592.05	0.21282	0.27807	0.16313	0.12228
																																592.94	0.2085	0.27337	0.16072	0.12015
																																593.97	0.20447	0.26866	0.15825	0.11796
																																595	0.2009	0.26395	0.15571	0.11582
																																596.02	0.19715	0.25959	0.15292	0.11384
																																597.05	0.19335	0.25507	0.15002	0.11183
																																597.94	0.18983	0.25052	0.14735	0.10951
																																598.97	0.1864	0.24562	0.14501	0.10734
																																600	0.18257	0.24137	0.1428	0.10534
																																601.02	0.17888	0.23729	0.14043	0.1036
																																602.05	0.17538	0.23341	0.13786	0.10176
																																602.94	0.17181	0.22908	0.13533	0.10019
																																603.97	0.16786	0.22444	0.13293	0.09877
																																605	0.16398	0.21979	0.13053	0.09722
																																606.02	0.16017	0.21575	0.12816	0.09557
																																607.05	0.15643	0.21194	0.12584	0.09393
																																607.94	0.15285	0.20819	0.1237	0.09261
																																608.97	0.14947	0.20435	0.12162	0.09126
																																610	0.14639	0.20069	0.11965	0.08984
																																611.01	0.14322	0.19676	0.11784	0.08817
																																612.02	0.14	0.19287	0.11585	0.08633
																																613.04	0.13671	0.18897	0.11379	0.08444
																																614.05	0.13353	0.18495	0.11174	0.08278
																																615.07	0.13028	0.18102	0.11017	0.08136
																																615.94	0.12718	0.17753	0.10852	0.07992
																																616.95	0.12419	0.17413	0.10674	0.07846
																																617.97	0.12135	0.17027	0.10444	0.07697
																																618.98	0.1186	0.16627	0.10214	0.07543
																																620	0.1159	0.16247	0.10002	0.074
																																621.02	0.11338	0.15878	0.09803	0.07255
																																622.05	0.11093	0.15533	0.09626	0.07105
																																622.94	0.10847	0.15196	0.09474	0.06943
																																623.97	0.10607	0.14887	0.09333	0.06804
																																625	0.1038	0.14587	0.09158	0.06636
																																626.02	0.10148	0.14286	0.08963	0.06475
																																627.05	0.09923	0.13962	0.0877	0.06322
																																627.94	0.09705	0.13631	0.08595	0.06205
																																628.97	0.09488	0.13309	0.08398	0.06083
																																630	0.09269	0.13012	0.08198	0.05966
																																631.01	0.09051	0.12709	0.08022	0.05836
																																632.02	0.08841	0.12422	0.07851	0.05712
																																633.04	0.08635	0.12142	0.07683	0.05592
																																634.05	0.08432	0.11869	0.07517	0.05475
																																635.07	0.08234	0.11603	0.07354	0.05361
																																635.94	0.08039	0.11344	0.07193	0.05251
																																636.95	0.07849	0.11091	0.07035	0.05143
																																637.97	0.07662	0.10845	0.0688	0.05038
																																638.98	0.07479	0.10607	0.06727	0.04937
																																640	0.07301	0.10375	0.06577	0.04838
																																641.01	0.07126	0.10149	0.06429	0.04743
																																642.02	0.06955	0.09931	0.06284	0.0465
																																643.04	0.06788	0.0972	0.06141	0.04561
																																644.05	0.06625	0.09515	0.06001	0.04475
																																645.07	0.06466	0.09317	0.05863	0.04392
																																645.94	0.0631	0.09126	0.05728	0.04312
																																646.95	0.06159	0.08942	0.05596	0.04235
																																647.97	0.06012	0.08765	0.05466	0.04161

## Sheet: Supp. Fig 2
Supplementary figure 1 d
Wavelength	[θ] (degxcm2/dmol)
260	-325.39
259.5	-402.778
259	-387.454
258.5	-363.952
258	-343.552
257.5	-318.318
257	-336.474
256.5	-356.134
256	-397.504
255.5	-377.592
255	-417.304
254.5	-394.412
254	-336.176
253.5	-316.256
253	-303.902
252.5	-276.39
252	-261.862
251.5	-298.038
251	-269.52
250.5	-300.856
250	-313.084
249.5	-321.516
249	-397.594
248.5	-465.748
248	-476.424
247.5	-572.712
247	-592.56
246.5	-604.298
246	-691.948
245.5	-757.708
245	-875.346
244.5	-927.194
244	-1044.28
243.5	-1081.2
243	-1152.93
242.5	-1177.56
242	-1177.97
241.5	-1188.31
241	-1171.76
240.5	-1216.26
240	-1361.45
239.5	-1420.52
239	-1459.49
238.5	-1535.47
238	-1676.26
237.5	-1837.32
237	-1895.99
236.5	-1956.62
236	-2059.68
235.5	-2194.4
235	-2301.4
234.5	-2392.44
234	-2490.7
233.5	-2615.14
233	-2663.36
232.5	-2695.54
232	-2748.24
231.5	-2811.32
231	-2786.88
230.5	-2824.12
230	-2868.1
229.5	-2858.52
229	-2786.62
228.5	-2676.98
228	-2592.22
227.5	-2620.22
227	-2545.24
226.5	-2406.88
226	-2405.52
225.5	-2359.84
225	-2268.66
224.5	-2094.14
224	-1933.45
223.5	-1832.91
223	-1689
222.5	-1589.04
222	-1562.82
221.5	-1702.99
221	-1776.98
220.5	-1822.16
220	-1965.99
219.5	-2054.48
219	-2154.52
218.5	-2330.9
218	-2492.62
217.5	-2779.86
217	-3110.72
216.5	-3396
216	-3788.14
215.5	-4172.24
215	-4531.4
214.5	-4913.12
214	-5327.3
213.5	-5727.56
213	-6115.26
212.5	-6559.86
212	-6925.34
211.5	-7403.76
211	-7998
210.5	-8535.08
210	-8995.46
209.5	-9597.64
209	-10077.5
208.5	-10658.4
208	-11214.9
207.5	-11803.9
207	-12247.9
206.5	-12816.1
206	-13318.6
205.5	-13855.7
205	-14627.5
204.5	-15308.6
204	-15682.2
203.5	-16329.1
203	-16900.9
202.5	-17273.3
202	-17495.6
201.5	-17689.2
201	-17730.4
200.5	-17922.5
200	-17843.8
199.5	-17651.1
199	-17519.1
198.5	-17160.3
198	-16555
197.5	-15783.7
197	-15157.8
196.5	-14010
196	-12941.3
195.5	-12039.4
195	-11021
194.5	-10193.8
194	-9103.68
193.5	-7867.3
193	-6941.26
192.5	-5906.24
192	-4949.52
191.5	-3669.46
191	-2616.84
190.5	-1908.78
190	-1301.17

## Sheet: Supp. Fig 4
Supplementary Figure 4a									Supplementary Figure 4b
	CC		AA		DD					CC		AA		DD
Correlation Time (ms)	G(t)	Err	G(t)	Err	G(t)	Err			Correlation Time (ms)	G(t)	Err	G(t)	Err	G(t)	Err
0.00105	0.07857	0.00461	0.11713	0.0058	0.35589	0.01362			0.00105	-0.00535	0.00408	0.18015	0.00428	0.19626	0.00701
0.0012	0.06388	0.00477	0.10557	0.0035	0.34089	0.01026			0.0012	-0.00267	0.0018	0.17623	0.00351	0.19449	0.00499
0.0014	0.07571	0.00416	0.10988	0.00336	0.36151	0.01106			0.0014	-0.00257	0.00116	0.17299	0.00383	0.20865	0.00498
0.0016	0.06855	0.00321	0.10872	0.00309	0.34223	0.01242			0.0016	-0.00249	0.00185	0.16077	0.00369	0.20174	0.00588
0.0018	0.06129	0.00485	0.10359	0.00372	0.34069	0.01001			0.0018	0.00489	0.00219	0.16224	0.00319	0.18961	0.00597
0.002	0.06574	0.00397	0.10359	0.00258	0.33363	0.00999			0.002	0.00151	0.00135	0.16221	0.00335	0.18956	0.00471
0.0022	0.06204	0.00345	0.10889	0.0038	0.34088	0.00774			0.0022	0.000571187	0.00143	0.16351	0.00295	0.20278	0.00424
0.0024	0.06668	0.00536	0.10707	0.00364	0.33495	0.00709			0.0024	0.00364	0.00148	0.15761	0.00318	0.18771	0.00563
0.0026	0.07116	0.0042	0.11108	0.00292	0.33999	0.00695			0.0026	-0.00381	0.00326	0.15428	0.00317	0.19706	0.00435
0.0028	0.06827	0.00523	0.1047	0.00215	0.33678	0.00979			0.0028	0.00077618	0.00412	0.15732	0.00339	0.19596	0.00557
0.003	0.06213	0.00321	0.10518	0.00315	0.34277	0.00988			0.003	0.00279	0.00117	0.15261	0.00293	0.19535	0.00323
0.0032	0.06807	0.00387	0.10757	0.00252	0.35167	0.01146			0.0032	0.00264	0.00159	0.16152	0.00255	0.19943	0.00508
0.0035	0.06803	0.00282	0.10739	0.00268	0.33294	0.00814			0.0035	0.00127	0.00116	0.15656	0.00292	0.1996	0.00397
0.0039	0.06949	0.00234	0.10163	0.00259	0.34269	0.00748			0.0039	-9.96389e-05	0.0019	0.15623	0.00217	0.19018	0.00384
0.0043	0.06873	0.00251	0.10374	0.00262	0.32641	0.01082			0.0043	0.000708637	0.00113	0.15157	0.00163	0.19136	0.00418
0.0047	0.06731	0.00261	0.10607	0.00199	0.33159	0.00749			0.0047	-0.00143	0.00091961	0.15559	0.00234	0.19145	0.00253
0.0051	0.07005	0.0032	0.10473	0.00193	0.31705	0.00787			0.0051	-0.0029	0.00107	0.14907	0.00279	0.19235	0.00352
0.0055	0.07451	0.00191	0.10913	0.00251	0.31002	0.00686			0.0055	-0.00252	0.00114	0.14559	0.00277	0.19355	0.00412
0.0059	0.06464	0.00284	0.10716	0.00236	0.31901	0.00815			0.0059	0.00151	0.000770159	0.1468	0.00338	0.1928	0.00388
0.0063	0.06794	0.00262	0.10679	0.0028	0.32103	0.00782			0.0063	0.00202	0.000969021	0.1453	0.00206	0.18713	0.00311
0.0067	0.0655	0.00259	0.10354	0.00215	0.31721	0.00798			0.0067	-0.00336	0.000854222	0.14582	0.00231	0.18275	0.00413
0.0071	0.05895	0.00243	0.10694	0.00183	0.32193	0.00832			0.0071	-0.003	0.00217	0.14618	0.00198	0.19137	0.00461
0.0075	0.06816	0.00193	0.10007	0.00226	0.31181	0.00749			0.0075	0.00131	0.00164	0.14898	0.00149	0.1855	0.00463
0.0081	0.07014	0.00172	0.10429	0.00176	0.30673	0.00409			0.0081	-0.000819462	0.000529624	0.14317	0.00175	0.18961	0.0018
0.0089	0.06873	0.0015	0.10426	0.00181	0.30555	0.00358			0.0089	0.00154	0.000955166	0.14486	0.00162	0.17944	0.00253
0.0097	0.06339	0.00189	0.10329	0.00179	0.30496	0.00502			0.0097	-0.00316	0.00103	0.14251	0.00129	0.18862	0.00246
0.0105	0.06939	0.00146	0.10427	0.00164	0.30706	0.00626			0.0105	0.000871777	0.0011	0.1407	0.00156	0.18368	0.00245
0.0113	0.0696	0.00189	0.10065	0.00153	0.30674	0.00473			0.0113	-0.00087199	0.000708528	0.13593	0.00156	0.18651	0.0025
0.0121	0.06999	0.00149	0.10286	0.00172	0.30926	0.00352			0.0121	0.000802307	0.000699863	0.13817	0.00159	0.18284	0.00248
0.0129	0.06374	0.0014	0.10285	0.00176	0.2938	0.00491			0.0129	0.000756486	0.000881453	0.13335	0.00182	0.18097	0.00286
0.0137	0.06668	0.00178	0.10336	0.0018	0.29306	0.00555			0.0137	0.00038111	0.000610042	0.13406	0.00156	0.18182	0.00293
0.0145	0.06518	0.00166	0.10317	0.00216	0.28627	0.00465			0.0145	0.000409392	0.000961587	0.13431	0.00173	0.18084	0.00246
0.0153	0.06243	0.00211	0.10424	0.00109	0.29007	0.00382			0.0153	-0.00192	0.000610157	0.13236	0.00131	0.17683	0.00304
0.0161	0.06212	0.00186	0.10326	0.00151	0.29097	0.00412			0.0161	-0.000234151	0.000782222	0.1292	0.00128	0.17552	0.00212
0.0173	0.06342	0.00129	0.10023	0.00118	0.28698	0.00376			0.0173	0.000339014	0.000550674	0.13106	0.000898515	0.1758	0.00159
0.0189	0.06617	0.00119	0.10092	0.00106	0.2847	0.00353			0.0189	0.00151	0.000557576	0.12792	0.00115	0.17844	0.00179
0.0205	0.06259	0.00145	0.10058	0.00115	0.27766	0.00313			0.0205	-0.00122	0.000662912	0.12553	0.00129	0.17727	0.00262
0.0221	0.06288	0.00151	0.10201	0.00103	0.27344	0.00483			0.0221	-0.00021237	0.000408133	0.12298	0.0011	0.17611	0.00195
0.0237	0.06514	0.00115	0.1009	0.00109	0.27065	0.00416			0.0237	-0.000759199	0.000663145	0.12014	0.00141	0.17134	0.00158
0.0253	0.06489	0.00118	0.09944	0.00108	0.27047	0.00314			0.0253	0.000988656	0.000830429	0.12214	0.00107	0.17459	0.00163
0.0269	0.06475	0.00171	0.09747	0.000932271	0.26844	0.00353			0.0269	-0.000632941	0.000588708	0.11701	0.000944624	0.17017	0.00219
0.0285	0.06392	0.00122	0.09645	0.00175	0.25892	0.00273			0.0285	0.00102	0.000429949	0.11465	0.00102	0.16493	0.002
0.0301	0.06356	0.00119	0.09813	0.00119	0.25855	0.00315			0.0301	-6.52201e-05	0.000267448	0.11489	0.00106	0.1655	0.00177
0.0317	0.06183	0.0014	0.09849	0.00102	0.25283	0.00327			0.0317	-0.000291104	0.000947486	0.11248	0.00124	0.16862	0.00197
0.0333	0.06336	0.00117	0.09639	0.0011	0.25346	0.0043			0.0333	0.00234	0.00126	0.10975	0.00119	0.16308	0.00182
0.0357	0.06195	0.001	0.09556	0.000754912	0.25672	0.00227			0.0357	0.000162245	0.000639787	0.10868	0.000681097	0.16404	0.0014
0.0389	0.06152	0.00122	0.09593	0.00088368	0.25242	0.00239			0.0389	0.000930814	0.000475821	0.10416	0.000850803	0.16073	0.00112
0.0421	0.06133	0.000963402	0.09588	0.000914689	0.23822	0.00334			0.0421	-0.000692028	0.000720418	0.10408	0.000790531	0.15985	0.00145
0.0453	0.0601	0.00103	0.09404	0.000803478	0.23681	0.00299			0.0453	0.000689678	0.000259076	0.09957	0.00117	0.15684	0.00151
0.0485	0.05995	0.00104	0.09303	0.000786004	0.23051	0.0031			0.0485	0.00108	0.000397954	0.09743	0.000595229	0.15539	0.00136
0.0517	0.05993	0.00114	0.0916	0.000902396	0.22965	0.00249			0.0517	5.38075e-05	0.000461724	0.09513	0.000640036	0.15098	0.00115
0.0549	0.05845	0.000881043	0.09199	0.000708892	0.22573	0.00297			0.0549	0.000504291	0.000257025	0.09145	0.000772071	0.15151	0.00135
0.0581	0.0592	0.00080876	0.09127	0.00081506	0.21529	0.00205			0.0581	-0.00031995	0.000528953	0.09093	0.000689485	0.14875	0.00118
0.0613	0.05787	0.00121	0.09073	0.00084168	0.21748	0.00295			0.0613	0.000405881	0.00035385	0.08843	0.000940271	0.14667	0.00114
0.0645	0.05659	0.00106	0.09004	0.000910591	0.21483	0.00211			0.0645	-0.000329668	0.000705312	0.08726	0.00111	0.14612	0.00115
0.0677	0.05751	0.00104	0.08891	0.000882001	0.21014	0.00262			0.0677	0.000330787	0.000397043	0.08509	0.000849208	0.14185	0.00104
0.0725	0.05685	0.000784668	0.08866	0.000679837	0.20843	0.00167			0.0725	4.32738e-05	0.0003537	0.08202	0.000485149	0.14199	0.00115
0.0789	0.05605	0.000755417	0.08673	0.000636202	0.20049	0.00181			0.0789	-1.19997e-05	0.000265755	0.07792	0.000462621	0.13696	0.000826825
0.0853	0.05655	0.000708842	0.08544	0.000703767	0.19808	0.00154			0.0853	0.000583229	0.000536249	0.07536	0.00085507	0.13529	0.000895139
0.0917	0.05396	0.000758041	0.08331	0.000620152	0.19008	0.00249			0.0917	0.000458001	0.000211287	0.07299	0.000484552	0.13137	0.000760541
0.0981	0.05432	0.000616298	0.08225	0.000532909	0.18505	0.00186			0.0981	0.000204219	0.000161767	0.06928	0.000585008	0.13015	0.00107
0.1045	0.05391	0.000784288	0.08208	0.000498056	0.18163	0.00147			0.1045	0.000384568	0.000525924	0.06808	0.000564282	0.12636	0.000693775
0.1109	0.05129	0.00079735	0.08106	0.000484333	0.18004	0.00189			0.1109	0.000212803	0.000247268	0.06484	0.000496443	0.12382	0.000953696
0.1173	0.0512	0.000979897	0.07918	0.000444327	0.17358	0.00175			0.1173	-0.000479198	0.000331344	0.06429	0.000716507	0.12129	0.00107
0.1237	0.05096	0.000624178	0.07762	0.000538641	0.17181	0.00176			0.1237	0.000507741	0.000248445	0.06105	0.000549127	0.11822	0.00098926
0.1301	0.05016	0.00102	0.07774	0.000513166	0.16762	0.00202			0.1301	0.000754548	0.000207255	0.05973	0.000576931	0.11735	0.00104
0.1365	0.04989	0.00071886	0.07773	0.000475004	0.16337	0.00188			0.1365	0.000217146	0.000784172	0.05647	0.000665715	0.1154	0.000880875
0.1461	0.04783	0.000560483	0.07529	0.000426464	0.15687	0.00131			0.1461	0.000557145	0.000209253	0.05502	0.000264419	0.11265	0.00063131
0.1589	0.04726	0.000366319	0.07295	0.000407585	0.15228	0.00128			0.1589	0.000248788	0.000179249	0.05242	0.000573631	0.10728	0.000901758
0.1717	0.04629	0.000454131	0.07149	0.000415797	0.14732	0.00138			0.1717	0.00010647	0.000202421	0.04966	0.000485944	0.10514	0.000498179
0.1845	0.04522	0.000521787	0.06932	0.000356233	0.14225	0.00126			0.1845	0.000422834	0.000302349	0.04682	0.00043204	0.10299	0.000887185
0.1973	0.04453	0.000329853	0.06882	0.000380091	0.13538	0.00122			0.1973	0.000137127	0.000169308	0.04447	0.00047358	0.09793	0.000842817
0.2101	0.04316	0.000577583	0.06631	0.000315203	0.13096	0.0013			0.2101	-0.000117089	0.000215893	0.04245	0.000500583	0.09517	0.000678072
0.2229	0.04265	0.000515113	0.06471	0.000446039	0.12272	0.00156			0.2229	0.000180819	0.000350474	0.04147	0.000378365	0.09289	0.000598685
0.2357	0.0416	0.000567133	0.06374	0.000381304	0.12288	0.00101			0.2357	0.00078355	0.000245901	0.03964	0.000310486	0.0897	0.000483034
0.2485	0.04004	0.000642403	0.06228	0.000355518	0.11921	0.00117			0.2485	-0.000397473	0.00025532	0.03717	0.0004719	0.08834	0.000713628
0.2613	0.03895	0.000303573	0.06081	0.000312615	0.11627	0.00133			0.2613	0.000653153	0.000198873	0.03595	0.000443619	0.08539	0.000716942
0.2741	0.03852	0.000537894	0.05889	0.00037967	0.11156	0.00122			0.2741	0.000160507	0.000353381	0.0357	0.000447329	0.08386	0.000590456
0.2933	0.03735	0.000380767	0.05848	0.000342604	0.10845	0.000910036			0.2933	0.000886828	0.000226936	0.03302	0.000378025	0.08063	0.000542464
0.3189	0.03721	0.000352842	0.05561	0.000253204	0.1026	0.00112			0.3189	0.00070082	0.000184562	0.03092	0.000334495	0.07724	0.000537134
0.3445	0.03454	0.00034088	0.05335	0.000324415	0.09933	0.0008864			0.3445	0.000590499	0.00014769	0.02869	0.00028514	0.07376	0.000438349
0.3701	0.03314	0.000466355	0.05198	0.000258386	0.09359	0.000883848			0.3701	0.000472747	0.0001881	0.02679	0.000343298	0.07084	0.000528194
0.3957	0.03241	0.000195867	0.05007	0.000225627	0.08922	0.000849029			0.3957	0.0003227	0.000147631	0.02523	0.000252765	0.06842	0.000573635
0.4213	0.03144	0.000369486	0.04803	0.000260237	0.08462	0.000860815			0.4213	0.000658607	0.00018184	0.02428	0.000295191	0.06504	0.000508781
0.4469	0.03041	0.000314736	0.04634	0.00029622	0.08401	0.000900295			0.4469	0.000309135	0.000162589	0.0226	0.000280577	0.06226	0.000577915
0.4725	0.02914	0.000370411	0.04545	0.000252877	0.07936	0.00101			0.4725	-8.56506e-05	0.000115445	0.02193	0.000295973	0.06028	0.000619284
0.4981	0.0292	0.00034471	0.04399	0.000308716	0.07486	0.00107			0.4981	0.000264333	0.000137826	0.02134	0.000430573	0.05814	0.000557207
0.5237	0.02829	0.000389868	0.04276	0.000310692	0.07295	0.001			0.5237	0.000462296	0.00024431	0.02043	0.000312952	0.05598	0.000594032
0.5493	0.0263	0.000367014	0.04104	0.000243133	0.07138	0.001			0.5493	0.000443397	0.000149197	0.01868	0.000360855	0.0548	0.000536355
0.5877	0.02596	0.000209453	0.0398	0.000235138	0.0672	0.000803234			0.5877	0.000183856	0.000116696	0.01782	0.000158885	0.05163	0.000317094
0.6389	0.02496	0.000313051	0.03783	0.000250867	0.06269	0.000666334			0.6389	0.000425619	0.000191913	0.0166	0.000239171	0.04953	0.000316827
0.6901	0.02333	0.000245926	0.03549	0.000238352	0.05908	0.000847215			0.6901	0.000553302	0.000172009	0.01524	0.000250952	0.04596	0.000422092
0.7413	0.02208	0.000318199	0.0343	0.000218771	0.05722	0.000730686			0.7413	0.000385822	9.80733e-05	0.01424	0.000215355	0.0434	0.000322554
0.7925	0.0212	0.000269407	0.03248	0.000277972	0.0517	0.000756303			0.7925	0.000591755	0.000253669	0.01324	0.000292559	0.04246	0.000327419
0.8437	0.02053	0.000210051	0.03111	0.000225615	0.04973	0.00073744			0.8437	0.000177737	0.000241152	0.01302	0.000287137	0.03966	0.000400369
0.8949	0.0198	0.000215036	0.02989	0.000179893	0.04956	0.000733413			0.8949	0.000253889	0.000196993	0.01195	0.000168421	0.03737	0.000345418
0.9461	0.01898	0.000323958	0.02866	0.000290607	0.04635	0.000631208			0.9461	0.000289056	9.31773e-05	0.01148	0.000252458	0.03669	0.000417573
0.9973	0.01797	0.000326905	0.02747	0.000245634	0.04276	0.000597469			0.9973	0.000652105	0.000266906	0.01079	0.000251	0.03488	0.000430952
1.0485	0.01756	0.000322045	0.02671	0.000269128	0.04231	0.000695925			1.0485	0.000508414	0.000134893	0.01006	0.0003037	0.03384	0.000455263
1.0997	0.01728	0.000278841	0.02566	0.000181384	0.03975	0.000504931			1.0997	0.000224959	0.000120137	0.00923	0.000257781	0.03214	0.000447555
1.1765	0.01602	0.000233019	0.02428	0.00027234	0.03749	0.000566755			1.1765	0.000311097	6.26095e-05	0.00879	0.000221235	0.02998	0.000340695
1.27891	0.01493	0.000205156	0.02253	0.000207439	0.03604	0.000518296			1.27891	0.000254437	9.5664e-05	0.00818	0.000245902	0.02849	0.000406046
1.38131	0.01407	0.000171663	0.02126	0.000218529	0.03406	0.000442572			1.38131	0.000233995	0.000136305	0.00746	0.000213516	0.02676	0.000473649
1.48371	0.01319	0.000188133	0.01997	0.000199895	0.03248	0.000577097			1.48371	0.000145101	0.000114129	0.00715	0.000187761	0.02529	0.0003977
1.58611	0.01229	0.000207428	0.01912	0.000174947	0.03023	0.000496676			1.58611	0.000243607	0.000114674	0.0064	0.00017857	0.02345	0.000410085
1.68851	0.01189	0.000247233	0.01826	0.000189392	0.02888	0.000487504			1.68851	0.000111093	0.000152453	0.00587	0.000200595	0.02258	0.000352718
1.79091	0.01117	0.000253409	0.01711	0.000257662	0.02625	0.000535001			1.79091	0.000246462	0.000118722	0.00596	0.000199609	0.02096	0.000426487
1.89331	0.01094	0.000270859	0.01622	0.000258884	0.02562	0.000464289			1.89331	0.000465337	0.000144996	0.0051	0.000167495	0.01956	0.000483784
1.99571	0.01044	0.000207869	0.0153	0.000203613	0.02376	0.000645241			1.99571	0.000503599	0.000118738	0.00504	0.000270273	0.01893	0.000397533
2.09811	0.00969	0.00023472	0.01488	0.000209213	0.0222	0.000553807			2.09811	0.000328271	0.00011746	0.00456	0.000196857	0.01829	0.000351548
2.20051	0.0097	0.000236	0.01438	0.000161985	0.02135	0.000399059			2.20051	0.000361904	0.000119607	0.00457	0.000213019	0.01777	0.000392875
2.35411	0.00871	0.000162335	0.01358	0.000184488	0.02038	0.000291744			2.35411	0.000442418	0.000105742	0.00419	0.000137878	0.01667	0.000321693
2.55891	0.00815	0.000210585	0.01232	0.000139447	0.01865	0.000482134			2.55891	0.000192756	0.000114834	0.00394	0.000148429	0.0151	0.000347462
2.76371	0.0073	0.000160144	0.01139	0.000215696	0.01655	0.000398763			2.76371	0.000324652	8.49556e-05	0.00356	0.000145591	0.014	0.000326294
2.96851	0.00689	0.000177375	0.0106	0.000164245	0.01592	0.000419807			2.96851	0.000416312	0.000111105	0.00306	0.000171915	0.01329	0.000339478
3.17331	0.00662	0.000185213	0.00988	0.000156776	0.01411	0.000442662			3.17331	4.64388e-05	6.36341e-05	0.00301	0.000152768	0.01203	0.000416353
3.37811	0.00624	0.000218831	0.00917	0.000155304	0.0137	0.000469363			3.37811	0.000297139	9.79124e-05	0.00273	0.00021579	0.01105	0.000362432
3.58291	0.00572	0.000207447	0.0088	0.000211037	0.01211	0.000482833			3.58291	0.000282571	7.63568e-05	0.00259	0.000214772	0.01062	0.000318547
3.78772	0.00527	0.000233063	0.00831	0.000223832	0.01154	0.000495711			3.78772	0.000241939	0.000140066	0.00222	0.000196066	0.00991	0.000432804
3.99252	0.00501	0.000198276	0.00806	0.000221899	0.01132	0.000440628			3.99252	0.000118369	9.8397e-05	0.00219	0.000188015	0.0093	0.000317162
4.19732	0.00484	0.000211895	0.00742	0.000160397	0.01018	0.000628297			4.19732	0.000222162	0.000205657	0.00208	0.000211955	0.0089	0.000249806
4.40212	0.00437	0.000219952	0.007	0.000186341	0.00997	0.000412041			4.40212	7.00449e-05	0.000221078	0.00209	0.000157624	0.00878	0.000284416
4.70932	0.00433	0.000153858	0.00648	0.000152933	0.00891	0.00031932			4.70932	0.000210555	9.6527e-05	0.0019	0.00012122	0.00783	0.000244536
5.11892	0.00394	0.000178086	0.00603	0.000189793	0.00883	0.000541834			5.11892	-2.09927e-05	0.00013565	0.00188	0.000103162	0.00728	0.000260549
5.52852	0.00377	0.000197064	0.00564	0.000175703	0.00804	0.000439809			5.52852	-8.79704e-06	0.000146433	0.00167	0.000131727	0.00656	0.000249719
5.93812	0.00369	0.00023486	0.00504	0.000160962	0.00746	0.000358429			5.93812	-4.20305e-05	0.000170618	0.00139	0.000146375	0.00584	0.000217022
6.34773	0.00333	0.000173744	0.0048	0.000127366	0.00678	0.000373866			6.34773	-0.000174663	0.000233011	0.00137	0.000131666	0.00581	0.000189975
6.75733	0.00318	0.000185999	0.0044	0.000173538	0.0068	0.000249462			6.75733	-0.000222441	0.000186209	0.00109	8.56153e-05	0.00555	0.000221209
7.16693	0.00295	0.000195351	0.00428	0.000136633	0.00586	0.000351928			7.16693	2.60531e-05	0.000101523	0.000951012	0.000119356	0.00536	0.000252695
7.57653	0.00257	0.000179685	0.00412	0.000174534	0.00536	0.00038063			7.57653	8.77058e-05	8.62244e-05	0.00109	0.000140892	0.00488	0.00021647
7.98613	0.00226	0.000195865	0.00359	0.000177578	0.00545	0.000449121			7.98613	7.78359e-05	0.000103419	0.000737349	0.000132887	0.00428	0.000283143
8.39573	0.0023	0.000175508	0.00335	0.000161177	0.00492	0.000431329			8.39573	8.09045e-05	7.5588e-05	0.000961046	0.000135254	0.00406	0.000296024
8.80534	0.00204	0.000215	0.00328	0.000178641	0.00477	0.00040474			8.80534	0.000148061	6.15006e-05	0.000830011	0.000117644	0.00398	0.000313265
9.41974	0.00191	0.000130021	0.00306	0.000152341	0.00461	0.000315208			9.41974	-2.92538e-05	9.23385e-05	0.000909996	9.93193e-05	0.00373	0.000284268
10.2389	0.00169	0.000127245	0.00286	0.000183911	0.0038	0.00035164			10.2389	-5.65712e-05	5.99557e-05	0.00051266	0.000124451	0.00335	0.000267021
11.0581	0.0016	0.000141173	0.00252	0.000181681	0.00361	0.000275668			11.0581	-4.05973e-05	6.5282e-05	0.000598705	0.000123018	0.00313	0.000194039
11.8773	0.00145	0.000170508	0.00217	0.000181358	0.00346	0.000322271			11.8773	1.24078e-05	9.4386e-05	0.000543604	9.09686e-05	0.00301	0.00022189
12.6966	0.00142	0.000141661	0.00199	0.000186754	0.00336	0.000312551			12.6966	7.49694e-05	5.72866e-05	0.000397515	0.000125713	0.00249	0.00023822
13.5158	0.00126	0.000137304	0.00195	0.00014522	0.00256	0.000338984			13.5158	-1.71951e-05	0.000114249	0.000436217	0.000154023	0.00251	0.000187097
14.335	0.00116	0.000180767	0.00172	0.000191609	0.00267	0.000366436			14.335	-2.37871e-05	7.97567e-05	0.000354584	0.000141145	0.00269	0.000196075
15.1542	0.00128	0.000181639	0.00183	0.000140819	0.00249	0.000341506			15.1542	-7.13187e-05	7.86562e-05	0.000121079	0.000119669	0.00191	0.000246447
15.9734	0.00125	0.000150751	0.00178	0.000142848	0.00243	0.000269774			15.9734	-9.11785e-05	0.000101178	0.000378125	8.83721e-05	0.00181	0.000199722
16.7926	0.00109	0.000134789	0.00156	0.000131816	0.00274	0.00035873			16.7926	-5.03023e-05	7.47379e-05	0.00055997	7.18133e-05	0.00203	0.000269536
17.6118	0.00111	0.000122394	0.00136	0.000159559	0.00206	0.000262456			17.6118	8.75402e-07	5.84521e-05	0.00042241	0.000138002	0.00169	0.000266414
18.8406	0.000888241	0.000103062	0.00132	0.000173452	0.00173	0.000320357			18.8406	-0.000187021	5.16221e-05	0.00039333	8.58602e-05	0.0014	0.000219112
20.479	0.000936678	0.000151101	0.00128	0.000176687	0.0016	0.000270033			20.479	-0.000267485	8.37129e-05	0.000310023	0.000114855	0.0015	0.000201513
22.1174	0.000787381	0.000135846	0.00129	0.000137295	0.00146	0.000331374			22.1174	5.41435e-05	6.46578e-05	0.00030028	6.12124e-05	0.00123	0.000184204
23.7558	0.000704442	0.000172276	0.001	0.000157692	0.00141	0.000294286			23.7558	-6.02288e-05	4.1809e-05	0.000248873	6.34885e-05	0.00103	0.000191072
25.3942	0.000556574	0.000117403	0.00105	0.000145976	0.00134	0.000317255			25.3942	8.32441e-05	6.11572e-05	0.000489418	7.87637e-05	0.00103	0.000222062
27.0326	0.000399682	0.000163404	0.000964788	0.000183739	0.000573578	0.000285787			27.0326	0.000100884	8.45034e-05	0.000190204	9.12874e-05	0.000891456	0.000255129
28.671	0.000555059	0.000147942	0.000793805	0.000122835	0.0007911	0.000209358			28.671	8.87564e-05	7.98412e-05	0.000278807	7.72822e-05	0.00087066	0.000235489
30.3094	0.000596864	0.00015196	0.000590259	0.000119867	0.00113	0.000329671			30.3094	-0.000101867	9.33732e-05	0.000150526	8.53091e-05	0.000493278	0.000216031
31.9478	0.000472258	0.000170524	0.000652303	0.000127116	0.000632229	0.000323966			31.9478	-0.000132799	7.24554e-05	0.000219045	9.20459e-05	0.000482971	0.000154735
33.5862	0.000689929	0.000149391	0.000663909	0.000142853	0.00115	0.000226052			33.5862	-3.2654e-05	0.000108335	0.000330471	9.93619e-05	0.000636116	0.000173988
35.2246	0.000698405	0.000181716	0.000534438	0.000141605	0.000720202	0.000235815			35.2246	-1.16463e-05	3.87054e-05	0.000170077	8.34347e-05	0.00061575	0.000207414
37.6823	0.000424467	0.000147491	0.00043951	0.000131752	0.000886453	0.000212298			37.6823	5.43087e-06	5.06108e-05	5.52702e-05	8.60308e-05	0.00073418	0.000181955
40.9591	0.000250995	0.000104247	0.000489036	0.000106579	0.000836525	0.000238912			40.9591	1.66059e-05	7.45736e-05	0.000126859	8.32402e-05	0.000594469	0.000195916
44.2359	0.000281996	0.000112868	0.000379761	0.000114599	0.000624725	0.00019238			44.2359	0.000127881	4.14291e-05	0.000131353	7.89874e-05	0.000474571	0.000196781
47.5127	0.000311477	0.000101367	0.000407581	0.000106351	0.000529723	0.000208968			47.5127	1.47783e-05	5.69726e-05	0.00025165	7.01701e-05	0.000445132	0.000176629
50.7895	0.00038358	0.000147232	0.000222719	0.000103291	0.000478185	0.000308808			50.7895	0.000124094	7.09068e-05	0.000144236	9.03242e-05	0.000375291	0.000215403
54.0663	0.000388386	0.000142282	0.000293928	0.000145935	0.00050132	0.000302459			54.0663	0.000128479	3.98938e-05	-7.21683e-05	7.55754e-05	0.000543061	0.000225134
57.3431	0.000265947	0.000147676	0.000433282	0.000135026	0.000649484	0.000193285			57.3431	8.43807e-05	0.00014133	7.24692e-05	7.10868e-05	0.000608748	0.000162001
60.6199	0.000265798	0.000142022	0.000340646	0.000106864	0.00081156	0.000305503			60.6199	0.000110259	9.42702e-05	0.000130401	6.99017e-05	0.000615218	0.000141249
63.8968	0.000189307	0.000111006	0.000348512	0.000129715	0.000132748	0.000237131			63.8968	-1.13712e-05	6.36712e-05	0.000116075	8.36442e-05	0.00070285	0.000173555
67.1736	0.000261532	0.000118002	0.000224734	0.000114518	0.000443188	0.000214076			67.1736	-3.07334e-06	5.89047e-05	0.000144994	8.84569e-05	0.000577411	0.000157062
70.4504	9.52876e-05	0.000132693	6.21855e-05	0.000118567	0.000631529	0.000261924			70.4504	-8.27462e-06	1.92367e-05	0.00013164	9.19224e-05	0.000561547	0.000172355
75.3656	0.000136721	9.50436e-05	0.00023031	9.33652e-05	-1.46223e-06	0.000191592			75.3656	-2.51689e-05	6.73587e-05	-8.2963e-06	7.66461e-05	0.000506554	0.000120367
81.9192	3.1233e-05	0.000138104	0.000288811	9.08722e-05	1.18638e-05	0.000189447			81.9192	6.9519e-06	2.08471e-05	9.2441e-05	9.2333e-05	0.000566333	0.000149666
88.4728	0.000144008	9.76097e-05	0.00015401	9.38583e-05	0.000241315	0.000159561			88.4728	5.29949e-05	4.62497e-05	-3.62246e-05	6.51712e-05	0.000425211	0.000143362
95.0265	8.96048e-05	0.00013844	0.000249819	9.4625e-05	0.000244885	0.000172842			95.0265	-3.76197e-06	7.83308e-05	7.69042e-05	5.4564e-05	0.000324694	0.000128467
101.58	0.000133115	0.00010309	0.000150872	0.000110828	0.00051667	0.000223564			101.58	0.000155691	4.54033e-05	9.67818e-05	6.63803e-05	0.000419331	0.000160719
108.134	0.000211336	0.000126853	0.000322984	0.000111012	0.000180024	0.00023371			108.134	1.29403e-05	7.11176e-05	3.90806e-05	8.01685e-05	0.000353187	0.000151804
114.687	5.17212e-05	0.000115783	0.000146005	0.000112397	-9.24565e-05	0.00021191			114.687	2.09084e-05	3.91947e-05	1.92134e-05	9.31917e-05	0.000255446	0.000105806
121.241	0.000145941	9.566e-05	0.000155264	8.84734e-05	2.67493e-05	0.000180791			121.241	-3.30536e-05	3.78529e-05	-4.8173e-05	6.71354e-05	0.000129356	0.000119811
127.795	0.00011826	0.000127782	0.000149934	0.000110719	0.000184564	0.000201587			127.795	0.000210995	4.97711e-05	1.27851e-06	7.52819e-05	0.000133777	0.000192807
134.348	7.95117e-05	0.000141335	1.017e-05	0.000130292	0.000101781	0.000241771			134.348	1.12755e-05	3.70242e-05	-0.000127332	8.87259e-05	0.000300924	0.000169147
140.902	7.6727e-06	0.000140241	9.18363e-05	0.000137639	-9.35213e-05	0.000214819			140.902	0.000101615	5.54037e-05	-2.05832e-05	8.55812e-05	0.000354889	0.000164886
150.732	1.12328e-06	9.1616e-05	9.81528e-06	0.00010009	-0.000207613	0.000229273			150.732	8.1605e-05	5.06238e-05	7.91734e-05	5.89113e-05	0.000489336	0.000154655
163.84	-2.92246e-05	0.000101177	3.63085e-06	0.00010711	-1.40351e-05	0.000188886			163.84	8.16077e-05	3.16697e-05	-6.56833e-06	5.96468e-05	0.000333669	0.0002121
176.947	-0.000102778	0.000140904	-0.000101632	0.000132766	-7.49311e-06	0.000208566			176.947	6.50007e-05	2.97897e-05	7.87861e-05	6.6402e-05	0.00024283	0.000180024
190.054	-0.000241684	0.000125648	-0.000243742	0.000118353	-0.000304883	0.000191292			190.054	4.60265e-05	5.60775e-05	7.67023e-05	7.9484e-05	0.000248719	0.00014859
203.161	-0.000135347	0.000132126	-0.000201429	0.000133992	-0.000345997	0.000246385			203.161	6.70796e-05	5.70919e-05	6.86381e-05	6.46042e-05	0.000281805	0.000179229
216.269	-0.000106378	0.000120316	-0.000192325	9.53147e-05	-0.000146342	0.000191369			216.269	1.95095e-05	5.28508e-05	4.64523e-06	6.96391e-05	0.000289926	0.000136027
229.376	-0.000190628	0.000154893	-0.00019524	0.000147224	-0.000456541	0.000182877			229.376	-7.87969e-05	7.5715e-05	-1.40781e-06	8.50051e-05	0.000280868	0.000144777
242.483	-0.00011134	0.000117284	-8.96669e-05	0.000124712	-0.00016742	0.000173591			242.483	0.000101122	6.94995e-05	3.10345e-05	8.49848e-05	0.000291395	0.000141993
255.59	-0.00015617	0.000123973	-7.80552e-05	0.000121217	-4.73367e-05	0.000154995			255.59	6.52086e-05	5.21205e-05	3.08786e-05	8.63512e-05	0.000175477	0.000120669
268.698	6.67067e-05	0.000129442	-5.45906e-05	0.000137184	0.000204692	0.00012317			268.698	-3.2217e-05	2.6189e-05	4.23335e-06	7.78363e-05	0.000216722	0.0001317
281.805	5.10225e-05	0.000122358	-1.76336e-05	0.000139648	0.000276395	0.000174078			281.805	-4.52774e-06	5.98037e-05	3.62167e-06	8.97869e-05	0.000359558	0.000157023
301.466	-3.98555e-06	0.00012024	-8.50969e-05	9.59141e-05	-0.000119291	0.000181172			301.466	-2.14988e-06	5.83003e-05	-6.21055e-05	7.88242e-05	0.000212298	0.000156592
327.68	-7.14703e-05	0.00014809	-0.000100427	0.000131603	1.88759e-06	0.000217941			327.68	-2.87526e-05	4.31544e-05	-6.56745e-05	7.94243e-05	0.000183243	0.000117704
353.895	-0.000273486	0.000141389	-0.000144929	0.000142275	-0.000233855	0.000198043			353.895	4.65599e-05	6.09482e-05	-0.000177808	0.000103757	0.000220897	0.000119927
380.109	-0.000100462	0.000149508	-8.85146e-05	0.000158292	-4.56614e-06	0.000204936			380.109	-3.16206e-05	4.76524e-05	-8.66476e-05	8.76559e-05	0.000195886	0.000153869
406.324	-0.000153104	0.000153799	-0.000100617	0.000164614	-4.55936e-05	0.000156828			406.324	1.88299e-05	9.58059e-05	-6.82744e-05	9.51617e-05	0.000103022	0.000172549
432.538	-7.73966e-05	0.000190535	-7.29393e-06	0.000183297	-0.000156911	0.000204727			432.538	4.73826e-05	0.000113845	-0.000184755	0.000131833	0.000176144	0.000199557
458.753	-0.000218091	0.000169162	-0.000150297	0.000170451	-0.000345178	0.000238901			458.753	-4.05905e-05	9.0291e-05	-0.000128326	0.00011794	0.000325093	0.000163106
484.967	-0.000203618	0.000169609	-0.000115064	0.000147857	-0.000382333	0.000190611			484.967	-4.55473e-05	7.91814e-05	-0.000123615	0.000121734	0.00027025	0.000150905
511.182	-0.000109808	0.000168691	-0.000164237	0.000170564	-7.25205e-05	0.000222255			511.182	-5.73781e-05	7.23477e-05	-0.000145207	0.000135345	0.000202906	0.000163001
537.396	-1.56933e-05	0.000189687	-3.73304e-05	0.000213854	-0.00011471	0.000225743			537.396	-3.53581e-05	3.39914e-05	-0.000280511	0.000135856	0.000238341	0.000166862
563.611	-0.000127205	0.000189609	-4.78536e-05	0.000192883	-0.000163644	0.000206315			563.611	-3.90249e-05	4.05854e-05	-0.000254018	0.000121559	0.000303624	0.000168959
602.933	-8.69658e-05	0.000209136	-0.000108738	0.000199419	-0.000139131	0.00024513			602.933	-4.29834e-05	8.25487e-05	-0.000269823	0.000140551	0.000169726	0.000201058
655.362	-3.06959e-05	0.000208009	-5.88938e-05	0.000224996	-2.82634e-05	0.000272368			655.362	-0.000132456	7.6625e-05	-0.000304237	0.000132657	0.000130761	0.000181735
707.791	-8.03497e-05	0.000213735	-6.72028e-05	0.000220551	-0.000238665	0.000268877			707.791	-0.000109366	6.62216e-05	-0.000359323	0.00013072	0.000152389	0.000168182
760.22	-0.000150908	0.000182044	-0.000111125	0.000207313	-0.000214191	0.000245208			760.22	-0.000129413	5.51718e-05	-0.000363012	0.000146703	0.000239989	0.000148988
812.649	-0.000118572	0.000216219	-0.000108725	0.000224239	8.6454e-05	0.000274457			812.649	-5.8425e-05	7.28972e-05	-0.000346522	0.000166728	8.492e-05	0.000173659
865.078	-0.000148307	0.000226716	-6.85138e-05	0.000234865	-0.000271409	0.00029189			865.078	-0.000107114	9.92096e-05	-0.000390275	0.000159411	0.000167476	0.000181592
917.507	-0.000123883	0.000228091	-0.000117997	0.000263466	-0.000225086	0.000220317			917.507	-0.000107336	7.27877e-05	-0.00042662	0.000162236	0.000197065	0.000187337
969.936	-0.000199368	0.000228177	-0.000279929	0.00028428	-0.000149077	0.000272705			969.936	-0.00012825	5.66244e-05	-0.000541652	0.000174712	0.000305337	0.000181183
1022.36	-0.000355944	0.000235843	-0.000332232	0.000269035	-0.0002077	0.000265591			1022.36	-5.53856e-05	5.28021e-05	-0.000523203	0.000177832	0.000272638	0.000202727

## Sheet: Supp. Fig 5
Supplementary Figure 5 a								Supplementary Figure 5 b								Supplementary Figure 5 c
Center graph				Right graph				Center graph				Right graph				Center graph				Right graph
Time (ms)	IDD	IAA		E	Events			Time (ms)	IDD	IAA		E	Events			Time (ms)	IDD	IAA		E	Events
1	0	2		0	3			1	25	4		-10	13			1	3	1		0	10
2	3	2		2.5641	7			2	41	1		-7.179	18			2	3	1		2.5641	11
3	6	2		5.12821	19			3	48	2		-4.359	33			3	0	0		5.12821	4
4	3	1		7.69231	25			4	44	2		-1.538	128			4	2	0		7.69231	2
5	6	3		10.2564	36			5	50	2		1.282	226			5	0	1		10.2564	0
6	0	1		12.8205	59			6	50	3		4.103	146			6	0	3		12.8205	0
7	6	10		15.3846	79			7	42	2		6.923	78			7	1	0		15.3846	1
8	1	3		17.9487	115			8	74	2		9.744	65			8	2	3		17.9487	0
9	8	4		20.5128	124			9	36	2		12.564	34			9	3	2		20.5128	0
10	2	3		23.0769	148			10	57	0		15.385	18			10	3	1		23.0769	0
11	1	2		25.641	143			11	53	0		18.205	17			11	1	2		25.641	0
12	2	3		28.2051	143			12	64	5		21.026	15			12	0	2		28.2051	0
13	0	2		30.7692	119			13	42	3		23.846	8			13	0	3		30.7692	0
14	2	3		33.3333	123			14	38	2		26.667	7			14	1	0		33.3333	0
15	2	1		35.8974	107			15	48	11		29.487	4			15	1	2		35.8974	0
16	1	0		38.4615	95			16	52	8		32.308	4			16	2	0		38.4615	0
17	3	4		41.0256	57			17	55	6		35.128	1			17	0	0		41.0256	0
18	2	2		43.5897	53			18	59	12		37.949	1			18	4	2		43.5897	0
19	3	5		46.1538	39			19	46	32		40.769	3			19	18	2		46.1538	0
20	6	0		48.7179	20			20	66	20		43.59	4			20	3	2		48.718	0
21	1	5		51.2821	27			21	56	14		46.41	5			21	0	0		51.282	0
22	15	19		53.8462	18			22	49	17		49.231	2			22	3	0		53.8462	0
23	4	5		56.4103	11			23	80	12		52.051	1			23	3	0		56.4103	0
24	2	0		58.9744	4			24	57	12		54.872	3			24	3	1		58.9744	0
25	3	2		61.5385	4			25	67	23		57.692	2			25	2	1		61.5385	0
26	1	2		64.1026	1			26	69	5		60.513	0			26	4	1		64.1026	0
27	1	10		66.6667	1			27	68	3		63.333	3			27	3	2		66.6667	0
28	2	5		69.2308	0			28	96	6		66.154	0			28	0	4		69.2308	0
29	4	5		71.7949	2			29	79	2		68.974	0			29	1	1		71.7949	0
30	9	7		74.359	0			30	52	0		71.795	1			30	0	0		74.359	0
31	7	9		76.9231	0			31	37	0		74.615	0			31	0	2		76.9231	0
32	3	3		79.4872	2			32	61	1		77.436	0			32	1	1		79.4872	0
33	3	1		82.0513	1			33	47	3		80.256	1			33	0	1		82.0513	0
34	2	1		84.6154	0			34	50	1		83.077	2			34	0	1		84.6154	0
35	1	3		87.1795	0			35	24	2		85.897	0			35	1	2		87.1795	0
36	1	3		89.7436	0			36	44	1		88.718	1			36	0	0		89.7436	0
37	5	2		92.3077	0			37	61	3		91.538	0			37	1	2		92.3077	0
38	6	3		94.8718	1			38	51	1		94.359	0			38	0	1		94.8718	1
39	3	4		97.4359	0			39	43	2		97.179	0			39	2	2		97.4359	0
40	6	1		100	0			40	46	32		100	1			40	1	1		100	0
41	5	2						41	40	34						41	2	1
42	2	1						42	52	25						42	3	1
43	3	0						43	55	6						43	2	4
44	3	5						44	47	6						44	0	1
45	4	2						45	43	10						45	5	1
46	4	4						46	52	2						46	3	2
47	6	3						47	63	1						47	4	0
48	8	6						48	55	4						48	5	5
49	7	7						49	44	0						49	2	5
50	5	8						50	78	0						50	1	1
51	7	6						51	46	4						51	0	1
52	5	1						52	43	2						52	1	1
53	4	3						53	40	4						53	1	0
54	5	5						54	30	1						54	6	2
55	4	3						55	67	11						55	5	0
56	7	3						56	41	9						56	1	0
57	7	3						57	90	8						57	3	1
58	3	8						58	84	18						58	0	0
59	1	4						59	56	2						59	2	2
60	2	1						60	71	1						60	10	1
61	9	2						61	62	1						61	2	2
62	7	1						62	58	3						62	5	2
63	5	3						63	35	6						63	2	4
64	2	2						64	82	8						64	3	3
65	5	1						65	50	9						65	1	1
66	6	1						66	37	2						66	2	0
67	4	1						67	44	0						67	1	1
68	7	1						68	46	1						68	4	0
69	7	5						69	43	1						69	0	3
70	2	3						70	47	1						70	3	4
71	2	3						71	61	1						71	2	3
72	7	1						72	36	0						72	2	3
73	8	2						73	39	1						73	2	4
74	7	5						74	43	0						74	1	1
75	4	3						75	40	3						75	1	1
76	5	5						76	58	3						76	0	1
77	4	2						77	48	0						77	4	5
78	2	1						78	50	2						78	1	6
79	2	4						79	37	3						79	4	2
80	4	1						80	46	2						80	3	2
81	5	1						81	44	2						81	1	3
82	5	9						82	67	2						82	1	2
83	11	6						83	55	1						83	2	2
84	5	5						84	62	0						84	0	1
85	19	8						85	55	1						85	2	1
86	7	4						86	58	0						86	1	2
87	6	11						87	52	4						87	2	3
88	4	4						88	49	3						88	2	8
89	9	3						89	63	3						89	1	0
90	29	3						90	55	0						90	3	1
91	8	7						91	56	0						91	1	4
92	2	5						92	69	0						92	0	5
93	2	4						93	50	1						93	5	3
94	9	7						94	62	0						94	6	3
95	19	14						95	38	0						95	9	2
96	6	12						96	48	1						96	10	3
97	5	5						97	47	0						97	32	1
98	5	5						98	74	3						98	6	3
99	19	3						99	41	0						99	38	0
100	17	5						100	50	1						100	27	3
101	22	4						101	33	2						101	11	5
102	17	11						102	47	3						102	5	0
103	23	3						103	50	0						103	0	0
104	22	5						104	48	0						104	15	2
105	15	11						105	59	4						105	61	1
106	11	4						106	49	5						106	26	2
107	1	3						107	38	1						107	5	0
108	9	28						108	45	3						108	10	1
109	22	30						109	53	0						109	13	1
110	19	26						110	46	0						110	1	2
111	21	33						111	62	1						111	5	1
112	11	27						112	62	2						112	0	0
113	5	12						113	56	3						113	6	1
114	4	3						114	61	1						114	13	1
115	4	3						115	45	0						115	12	1
116	8	6						116	58	2						116	3	5
117	6	2						117	45	1						117	3	0
118	8	2						118	38	7						118	4	3
119	11	10						119	50	1						119	5	1
120	14	10						120	69	4						120	7	2
121	6	5						121	59	6						121	4	3
122	11	15						122	47	16						122	0	1
123	5	14						123	35	5						123	1	0
124	1	19						124	39	12						124	2	1
125	3	24						125	62	3						125	0	0
126	9	9						126	72	7						126	1	2
127	5	2						127	67	1						127	2	1
128	2	6						128	50	1						128	8	3
129	5	9						129	51	5						129	4	3
130	5	4						130	36	8						130	2	4
131	17	7						131	50	19						131	1	0
132	5	2						132	64	6						132	6	1
133	9	4						133	50	2						133	1	0
134	26	9						134	49	4						134	1	4
135	5	13						135	46	3						135	0	4
136	3	5						136	49	2						136	3	1
137	4	1						137	60	3						137	1	0
138	5	6						138	56	2						138	2	3
139	5	7						139	35	3						139	0	1
140	33	7						140	45	1						140	1	0
141	29	6						141	66	1						141	0	7
142	8	6						142	51	3						142	0	7
143	9	3						143	77	1						143	1	0
144	26	14						144	123	9						144	0	1
145	22	3						145	82	9						145	0	0
146	6	7						146	75	8						146	0	1
147	5	5						147	125	23						147	0	3
148	9	1						148	450	64						148	8	3
149	5	1						149	522	61						149	11	0
150	5	14						150	118	56						150	0	2
151	9	33						151	76	28						151	2	0
152	8	8						152	96	29						152	0	0
153	7	5						153	63	6						153	0	2
154	5	6						154	70	6						154	2	0
155	5	4						155	130	37						155	1	3
156	3	3						156	118	35						156	0	1
157	11	3						157	105	37						157	3	0
158	38	12						158	309	67						158	1	0
159	22	6						159	47	35						159	3	3
160	6	3						160	60	3						160	21	1
161	4	10						161	54	17						161	16	0
162	3	2						162	39	24						162	0	3
163	1	3						163	48	17						163	2	4
164	1	16						164	69	15						164	0	2
165	2	10						165	52	12						165	1	2
166	1	6						166	73	7						166	2	2
167	4	0						167	50	9						167	3	1
168	1	3						168	46	9						168	1	2
169	8	2						169	70	8						169	6	0
170	5	6						170	80	8						170	2	5
171	1	1						171	43	5						171	0	3
172	5	2						172	56	5						172	1	6
173	6	4						173	38	8						173	1	7
174	2	2						174	52	3						174	0	3
175	3	2						175	69	4						175	2	1
176	3	3						176	58	6						176	0	5
177	10	7						177	46	4						177	0	3
178	8	5						178	50	3						178	2	4
179	8	7						179	41	18						179	1	3
180	3	3						180	44	5						180	1	5
181	5	1						181	44	8						181	1	4
182	2	5						182	54	1						182	1	8
183	8	4						183	70	1						183	1	0
184	6	4						184	46	2						184	1	2
185	5	4						185	43	0						185	1	0
186	10	16						186	49	2						186	0	2
187	4	10						187	41	6						187	0	10
188	7	1						188	57	5						188	4	0
189	9	19						189	47	3						189	1	1
190	4	1						190	37	5						190	1	2
191	0	2						191	47	4						191	1	1
192	4	5						192	64	3						192	0	1
193	1	2						193	64	2						193	1	0
194	4	4						194	47	0						194	0	2
195	1	3						195	55	3						195	0	2
196	0	10						196	59	1						196	1	1
197	3	4						197	42	2						197	0	2
198	8	4						198	63	1						198	0	1
199	4	9						199	69	5						199	1	1
200	4	10						200	50	0						200	3	3
201	2	22						201	61	2						201	6	0
202	4	8						202	62	0						202	2	5
203	3	5						203	56	1						203	2	2
204	11	6						204	58	5						204	0	0
205	14	5						205	50	6						205	1	3
206	34	4						206	50	6						206	1	2
207	35	5						207	63	7						207	1	3
208	68	6						208	47	5						208	2	8
209	19	13						209	45	8						209	0	3
210	8	4						210	65	17						210	4	2
211	5	3						211	79	15						211	0	4
212	12	0						212	81	18						212	0	0
213	12	1						213	51	3						213	0	0
214	4	4						214	65	18						214	1	0
215	5	3						215	73	10						215	0	2
216	4	4						216	35	7						216	4	1
217	11	3						217	39	1						217	1	1
218	3	11						218	45	6						218	2	2
219	6	15						219	58	2						219	1	4
220	3	18						220	42	5						220	1	0
221	2	14						221	40	5						221	1	1
222	1	2						222	37	3						222	4	0
223	1	5						223	37	0						223	2	0
224	1	3						224	46	0						224	1	3
225	7	0						225	40	1						225	1	2
226	1	2						226	57	1						226	8	0
227	4	1						227	69	2						227	7	1
228	2	4						228	52	0						228	12	0
229	1	1						229	63	3						229	8	0
230	3	4						230	44	3						230	4	0
231	4	1						231	63	1						231	4	2
232	5	3						232	46	0						232	2	0
233	3	4						233	58	0						233	5	1
234	2	4						234	26	3						234	4	0
235	4	2						235	36	2						235	10	5
236	4	5						236	49	6						236	9	2
237	9	2						237	43	5						237	9	1
238	6	4						238	42	2						238	15	0
239	1	7						239	52	4						239	11	2
240	7	6						240	56	5						240	3	0
241	3	10						241	43	24						241	4	0
242	4	7						242	46	23						242	3	1
243	2	4						243	60	10						243	0	0
244	1	3						244	62	1						244	2	0
245	3	9						245	49	2						245	1	1
246	11	8						246	83	2						246	0	5
247	1	7						247	65	2						247	2	5
248	2	12						248	52	4						248	1	1
249	3	2						249	62	1						249	1	1
250	4	5						250	57	4						250	1	1
251	7	3						251	53	8						251	2	3
252	0	1						252	43	0						252	3	1
253	3	4						253	53	2						253	1	2
254	6	6						254	77	4						254	0	0
255	14	7						255	67	4						255	2	0
256	17	9						256	79	0						256	0	1
257	15	7						257	82	3						257	0	1
258	3	4						258	54	1						258	2	2
259	59	13						259	43	0						259	0	0
260	53	15						260	42	0						260	2	0
261	31	9						261	62	0						261	1	1
262	32	7						262	68	1						262	0	1
263	14	8						263	55	2						263	2	2
264	9	21						264	59	2						264	0	2
265	14	15						265	57	1						265	0	0
266	7	12						266	61	0						266	1	3
267	12	7						267	45	1						267	2	3
268	9	13						268	59	0						268	1	6
269	3	15						269	61	0						269	1	2
270	13	13						270	34	5						270	3	6
271	26	24						271	54	1						271	3	3
272	2	4						272	56	1						272	0	0
273	1	6						273	58	1						273	23	2
274	3	12						274	52	1						274	3	5
275	5	16						275	66	0						275	6	2
276	5	10						276	38	0						276	3	2
277	6	10						277	46	0						277	50	1
278	1	8						278	48	2						278	37	0
279	7	12						279	61	9						279	21	1
280	4	14						280	52	2						280	1	0
281	2	15						281	51	11						281	26	0
282	8	23						282	61	8						282	34	2
283	8	15						283	61	3						283	64	1
284	3	1						284	48	2						284	87	0
285	8	6						285	72	2						285	22	3
286	3	7						286	61	1						286	2	0
287	13	3						287	54	0						287	1	2
288	1	3						288	56	1						288	2	0
289	8	4						289	72	0						289	0	0
290	5	6						290	70	0						290	2	0
291	5	3						291	52	3						291	5	2
292	10	3						292	60	4						292	1	0
293	7	1						293	61	6						293	1	2
294	6	2						294	56	2						294	2	0
295	8	3						295	62	3						295	0	0
296	9	6						296	37	1						296	1	2
297	4	0						297	60	1						297	1	2
298	7	5						298	70	3						298	0	0
299	10	2						299	55	2						299	0	1
300	6	1						300	59	1						300	0	0
301	3	2						301	41	9						301	1	1
302	5	3						302	49	4						302	3	4
303	9	4						303	57	4						303	3	2
304	4	2						304	79	1						304	1	2
305	7	7						305	70	0						305	3	2
306	7	9						306	58	2						306	0	2
307	8	5						307	71	3						307	1	0
308	7	5						308	77	0						308	1	3
309	7	2						309	68	0						309	2	1
310	3	2						310	55	1						310	3	1
311	6	4						311	67	0						311	2	1
312	5	1						312	85	2						312	1	1
313	11	2						313	27	2						313	7	1
314	32	6						314	49	5						314	19	1
315	23	10						315	59	4						315	1	1
316	167	32						316	42	1						316	1	3
317	163	31						317	53	0						317	0	2
318	22	18						318	59	1						318	1	3
319	6	2						319	79	0						319	5	1
320	4	4						320	45	1						320	5	1
321	10	13						321	55	0						321	1	3
322	43	14						322	57	1						322	1	1
323	25	30						323	55	0						323	1	5
324	36	36						324	55	1						324	3	1
325	45	21						325	43	1						325	0	0
326	7	10						326	54	5						326	1	1
327	11	4						327	43	2						327	0	0
328	25	12						328	47	2						328	7	0
329	13	7						329	115	7						329	5	1
330	4	7						330	54	3						330	11	3
331	8	11						331	65	5						331	11	1
332	27	11						332	76	7						332	5	2
333	14	9						333	62	0						333	1	1
334	4	8						334	39	6						334	3	3
335	20	8						335	37	0						335	1	2
336	6	7						336	75	3						336	4	2
337	12	4						337	95	10						337	6	2
338	16	4						338	60	6						338	4	4
339	6	4						339	69	8						339	3	0
340	4	11						340	65	5						340	3	1
341	6	2						341	54	1						341	2	0
342	4	2						342	66	1						342	1	0
343	4	4						343	66	1						343	1	1
344	2	3						344	74	4						344	7	2
345	3	2						345	90	2						345	3	4
346	3	2						346	60	4						346	3	0
347	2	5						347	32	2						347	2	0
348	4	2						348	45	1						348	5	2
349	8	1						349	47	0						349	3	2
350	5	4						350	56	2						350	3	2
351	5	12						351	54	5						351	5	1
352	3	3						352	55	5						352	1	2
353	6	9						353	77	3						353	4	3
354	7	7						354	57	9						354	0	0
355	2	0						355	56	3						355	3	3
356	5	7						356	56	4						356	3	0
357	8	2						357	57	7						357	5	1
358	5	6						358	58	4						358	2	3
359	11	5						359	60	6						359	0	1
360	5	6						360	70	1						360	5	2
361	8	0						361	165	8						361	1	1
362	5	2						362	102	6						362	2	4
363	4	5						363	42	7						363	2	0
364	12	5						364	68	5						364	4	2
365	3	2						365	69	5						365	2	0
366	5	2						366	125	3						366	0	2
367	1	2						367	89	4						367	2	1
368	2	3						368	104	3						368	3	0
369	3	2						369	203	9						369	7	4
370	1	1						370	90	14						370	2	0
371	1	4						371	45	9						371	13	1
372	4	1						372	59	0						372	5	0
373	3	0						373	63	3						373	2	5
374	0	5						374	74	4						374	6	3
375	4	4						375	73	2						375	5	1
376	2	3						376	61	0						376	4	3
377	5	1						377	53	2						377	1	2
378	3	5						378	65	3						378	15	2
379	7	1						379	61	3						379	32	2
380	7	1						380	60	0						380	41	1
381	2	0						381	58	2						381	11	1
382	8	2						382	76	0						382	11	6
383	4	0						383	77	10						383	8	2
384	9	2						384	69	1						384	1	2
385	3	1						385	73	2						385	2	2
386	4	2						386	76	2						386	6	2
387	3	2						387	65	1						387	6	3
388	5	1						388	61	1						388	3	2
389	0	4						389	66	4						389	4	3
390	2	10						390	71	3						390	1	0
391	2	9						391	54	3						391	0	1
392	3	7						392	76	2						392	1	0
393	3	1						393	81	9						393	3	2
394	6	3						394	131	11						394	3	1
395	2	2						395	100	3						395	0	3
396	4	5						396	71	3						396	0	0
397	12	3						397	64	0						397	1	0
398	10	2						398	59	1						398	1	0
399	7	4						399	49	1						399	1	2
400	3	0						400	63	5						400	1	2
401	3	3						401	62	1						401	0	1
402	5	3						402	79	4						402	0	0
403	1	5						403	40	2						403	3	2
404	1	3						404	65	1						404	0	0
405	2	3						405	52	4						405	1	1
406	3	16						406	43	5						406	1	2
407	5	9						407	34	2						407	1	5
408	4	17						408	52	6						408	2	4
409	2	6						409	75	4						409	0	4
410	1	3						410	82	0						410	2	4
411	5	4						411	73	2						411	2	2
412	1	4						412	83	0						412	2	2
413	3	3						413	44	2						413	1	2
414	6	4						414	52	1						414	1	1
415	3	5						415	45	0						415	0	1
416	2	6						416	58	1						416	3	3
417	2	6						417	60	0						417	5	0
418	2	6						418	45	1						418	4	1
419	1	1						419	80	5						419	2	0
420	0	3						420	59	5						420	6	1
421	5	3						421	56	6						421	3	2
422	4	4						422	53	4						422	7	2
423	3	1						423	43	2						423	3	0
424	5	3						424	63	6						424	3	1
425	3	6						425	71	0						425	5	0
426	1	6						426	53	4						426	3	3
427	6	9						427	40	0						427	2	2
428	2	2						428	52	5						428	4	0
429	4	5						429	53	5						429	1	1
430	1	3						430	76	2						430	1	4
431	2	4						431	61	3						431	5	0
432	10	13						432	46	1						432	1	0
433	5	7						433	44	2						433	3	1
434	3	2						434	69	1						434	3	0
435	7	0						435	43	1						435	2	7
436	4	2						436	38	0						436	2	5
437	10	1						437	59	0						437	3	1
438	5	5						438	51	1						438	1	3
439	8	3						439	70	3						439	2	3
440	3	4						440	77	4						440	1	4
441	2	3						441	61	1						441	2	2
442	4	4						442	60	2						442	8	2
443	1	4						443	58	4						443	19	2
444	0	1						444	57	9						444	9	2
445	2	1						445	39	6						445	8	4
446	2	4						446	50	1						446	8	2
447	5	0						447	55	2						447	2	3
448	7	3						448	60	2						448	3	2
449	1	4						449	41	1						449	3	2
450	2	2						450	46	5						450	1	1
451	5	1						451	67	4						451	3	2
452	6	1						452	61	1						452	2	0
453	12	5						453	72	1						453	0	2
454	14	0						454	55	2						454	0	4
455	4	1						455	60	4						455	1	2
456	3	0						456	73	7						456	2	1
457	8	3						457	56	2						457	0	0
458	3	2						458	46	1						458	0	0
459	4	2						459	37	2						459	2	1
460	4	6						460	37	0						460	0	2
461	3	3						461	32	2						461	2	1
462	1	2						462	39	4						462	2	1
463	2	3						463	58	1						463	3	0
464	7	8						464	38	1						464	5	2
465	1	1						465	54	1						465	2	1
466	3	5						466	35	2						466	3	2
467	2	2						467	19	2						467	3	2
468	0	3						468	27	2						468	2	1
469	3	3						469	45	1						469	7	2
470	4	4						470	35	1						470	7	1
471	6	11						471	50	0						471	2	0
472	1	6						472	63	1						472	2	1
473	2	5						473	44	3						473	1	1
474	4	3						474	53	1						474	0	3
475	2	1						475	42	3						475	1	2
476	3	0						476	63	3						476	2	9
477	13	1						477	80	4						477	0	5
478	6	6						478	60	2						478	3	2
479	3	2						479	48	2						479	0	1
480	3	3						480	55	13						480	2	4
481	3	2						481	59	9						481	3	0
482	3	3						482	63	6						482	1	3
483	4	1						483	48	3						483	2	1
484	3	1						484	53	3						484	1	2
485	4	5						485	44	3						485	1	2
486	3	6						486	30	1						486	2	1
487	2	2						487	43	5						487	1	0
488	5	4						488	60	4						488	3	1
489	2	1						489	61	5						489	3	2
490	9	1						490	38	2						490	4	0
491	10	2						491	59	6						491	6	1
492	9	4						492	43	7						492	1	2
493	3	1						493	50	3						493	4	2
494	3	4						494	45	12						494	3	2
495	4	2						495	49	5						495	1	2
496	3	3						496	48	2						496	2	1
497	5	2						497	62	10						497	0	4
498	7	7						498	273	40						498	2	2
499	9	3						499	290	28						499	1	5
500	2	0						500	281	37						500	0	1
501	3	3						501	179	17						501	0	0
502	3	1						502	69	19						502	2	0
503	23	6						503	55	7						503	2	1
504	22	1						504	40	1						504	3	2
505	16	1						505	47	3						505	2	0
506	4	3						506	41	2						506	3	3
507	4	3						507	67	3						507	0	4
508	8	3						508	65	3						508	1	2
509	4	0						509	31	6						509	3	3
510	6	8						510	35	4						510	1	1
511	6	3						511	52	9						511	0	0
512	6	1						512	52	6						512	2	1
513	7	1						513	75	12						513	3	4
514	6	4						514	67	9						514	0	2
515	4	2						515	58	2						515	1	1
516	3	3						516	107	11						516	0	6
517	5	1						517	275	42						517	0	3
518	6	6						518	264	39						518	0	4
519	5	5						519	79	30						519	1	1
520	2	4						520	226	48						520	0	0
521	8	1						521	112	20						521	1	1
522	4	2						522	76	7						522	2	0
523	5	1						523	84	30						523	2	0
524	4	2						524	204	59						524	4	0
525	3	2						525	416	92						525	2	3
526	5	3						526	345	59						526	8	2
527	5	2						527	406	67						527	5	1
528	9	3						528	472	58						528	5	0
529	2	1						529	308	21						529	5	3
530	1	2						530	91	5						530	2	2
531	3	2						531	124	20						531	2	6
532	3	3						532	91	9						532	3	2
533	6	1						533	52	11						533	0	5
534	8	1						534	100	17						534	1	1
535	8	1						535	208	34						535	1	2
536	2	3						536	127	21						536	2	0
537	2	2						537	77	21						537	1	3
538	2	2						538	75	14						538	1	2
539	6	2						539	122	27						539	1	0
540	0	4						540	129	41						540	3	3
541	2	1						541	92	18						541	1	0
542	4	2						542	258	26						542	5	5
543	3	3						543	212	16						543	4	3
544	3	2						544	94	11						544	11	0
545	3	3						545	40	7						545	10	2
546	7	1						546	50	3						546	7	0
547	10	3						547	32	4						547	6	0
548	3	3						548	39	2						548	1	1
549	3	7						549	50	2						549	1	1
550	6	16						550	29	0						550	4	0
551	2	1						551	49	4						551	0	0
552	3	0						552	50	4						552	0	0
553	4	5						553	36	6						553	1	0
554	6	0						554	65	6						554	1	2
555	3	2						555	59	3						555	0	1
556	8	2						556	43	3						556	3	5
557	6	2						557	59	9						557	10	3
558	6	1						558	133	17						558	82	2
559	8	0						559	47	3						559	98	2
560	15	2						560	72	1						560	28	1
561	12	3						561	62	2						561	11	2
562	7	2						562	73	9						562	8	2
563	7	2						563	105	23						563	14	3
564	8	4						564	99	11						564	2	0
565	11	3						565	46	2						565	3	0
566	6	1						566	48	3						566	4	0
567	8	2						567	61	3						567	4	1
568	11	2						568	54	4						568	2	2
569	4	2						569	28	2						569	0	1
570	8	6						570	48	3						570	2	1
571	4	3						571	49	3						571	4	2
572	4	8						572	50	5						572	1	0
573	5	3						573	55	7						573	2	0
574	3	4						574	53	3						574	2	1
575	3	4						575	56	1						575	0	2
576	2	5						576	40	4						576	3	1
577	2	5						577	53	1						577	3	1
578	8	1						578	62	0						578	14	1
579	8	5						579	54	0						579	9	1
580	10	5						580	51	1						580	0	0
581	7	1						581	82	16						581	0	1
582	6	4						582	56	4						582	0	2
583	3	7						583	49	3						583	0	0
584	6	4						584	43	1						584	1	1
585	8	1						585	56	2						585	0	0
586	2	0						586	67	4						586	2	2
587	12	1						587	52	5						587	1	0
588	4	4						588	41	7						588	2	3
589	6	3						589	69	3						589	8	0
590	5	3						590	44	1						590	21	1
591	3	2						591	72	13						591	5	2
592	5	1						592	64	8						592	3	4
593	6	1						593	59	6						593	2	3
594	7	8						594	65	14						594	0	0
595	13	5						595	56	13						595	0	2
596	4	5						596	55	5						596	1	3
597	2	6						597	53	15						597	2	1
598	2	13						598	49	13						598	0	1
599	3	6						599	43	3						599	2	1
600	37	19						600	60	3						600	0	8
601	122	47						601	37	3						601	1	3
602	30	38						602	45	4						602	2	0
603	13	16						603	58	1						603	1	0
604	38	17						604	52	0						604	0	0
605	11	8						605	59	1						605	1	0
606	3	4						606	40	1						606	2	1
607	9	7						607	37	1						607	0	4
608	5	3						608	46	1						608	1	0
609	3	0						609	40	1						609	1	1
610	3	3						610	53	1						610	1	4
611	6	3						611	25	1						611	0	1
612	7	6						612	45	0						612	1	1
613	39	19						613	42	1						613	1	2
614	9	5						614	47	1						614	1	5
615	8	0						615	33	0						615	3	0
616	9	1						616	60	2						616	1	0
617	3	2						617	34	5						617	3	0
618	6	2						618	56	9						618	1	1
619	8	2						619	49	2						619	2	0
620	13	4						620	38	2						620	1	0
621	5	6						621	49	0						621	1	3
622	10	3						622	47	2						622	2	0
623	20	8						623	54	2						623	5	0
624	12	9						624	44	4						624	2	1
625	19	4						625	53	3						625	11	0
626	16	11						626	65	1						626	4	1
627	33	13						627	66	1						627	3	0
628	26	22						628	59	1						628	5	0
629	23	11						629	51	0						629	0	2
630	10	7						630	64	2						630	0	0
631	10	5						631	53	1						631	0	1
632	7	5						632	55	2						632	8	2
633	18	3						633	45	1						633	8	0
634	9	4						634	45	4						634	4	3
635	27	7						635	37	8						635	4	4
636	19	11						636	43	10						636	3	5
637	37	15						637	77	1						637	1	0
638	20	7						638	60	1						638	0	3
639	74	23						639	40	3						639	0	1
640	55	11						640	41	3						640	2	1
641	32	8						641	69	3						641	1	1
642	12	7						642	68	5						642	3	1
643	32	6						643	50	7						643	20	2
644	21	4						644	46	1						644	3	1
645	47	3						645	89	0						645	3	0
646	37	6						646	83	0						646	5	1
647	18	4						647	53	1						647	2	1
648	8	10						648	61	0						648	6	1
649	5	4						649	44	1						649	8	1
650	9	5						650	32	4						650	5	0
651	18	8						651	42	1						651	7	1
652	12	4						652	53	6						652	1	1
653	11	17						653	54	0						653	1	0
654	11	16						654	61	1						654	1	1
655	6	14						655	64	1						655	1	0
656	2	2						656	33	1						656	6	1
657	2	3						657	49	1						657	2	1
658	6	2						658	56	2						658	0	0
659	4	7						659	61	3						659	1	3
660	3	0						660	46	2						660	1	1
661	1	1						661	39	1						661	1	1
662	9	4						662	39	1						662	1	1
663	6	2						663	37	2						663	1	1
664	8	2						664	28	1						664	5	1
665	11	4						665	32	0						665	2	1
666	28	5						666	35	5						666	1	0
667	15	3						667	44	2						667	0	0
668	6	2						668	36	0						668	1	1
669	4	3						669	42	2						669	1	2
670	8	2						670	34	0						670	0	3
671	1	6						671	41	0						671	2	5
672	10	5						672	43	0						672	1	4
673	14	4						673	40	2						673	2	11
674	12	4						674	55	1						674	1	5
675	4	4						675	32	2						675	2	2
676	2	4						676	55	1						676	1	0
677	2	0						677	85	0						677	0	0
678	4	3						678	68	3						678	0	0
679	4	3						679	43	1						679	1	1
680	3	5						680	57	3						680	0	2
681	4	4						681	57	0						681	3	0
682	9	3						682	48	2						682	2	1
683	6	3						683	56	2						683	3	0
684	8	7						684	64	2						684	1	1
685	6	4						685	50	0						685	2	0
686	1	1						686	64	1						686	0	1
687	5	0						687	42	0						687	0	0
688	5	3						688	84	4						688	2	1
689	4	3						689	73	5						689	0	2
690	5	13						690	46	16						690	0	0
691	5	14						691	51	5						691	0	3
692	6	6						692	43	5						692	0	1
693	6	4						693	61	8						693	1	2
694	3	1						694	40	0						694	1	1
695	8	1						695	30	2						695	2	2
696	20	8						696	59	1						696	1	1
697	22	4						697	46	4						697	1	3
698	16	6						698	70	1						698	1	2
699	14	2						699	44	5						699	0	1
700	4	1						700	41	3						700	7	2
701	0	3						701	68	0						701	2	1
702	6	2						702	54	0						702	4	0
703	4	5						703	40	1						703	5	1
704	5	9						704	40	2						704	22	1
705	6	3						705	61	0						705	4	1
706	3	5						706	47	1						706	6	1
707	3	1						707	31	2						707	0	0
708	1	1						708	32	3						708	1	1
709	8	0						709	56	2						709	0	1
710	3	1						710	48	3						710	2	2
711	4	1						711	33	2						711	4	0
712	6	2						712	51	1						712	1	2
713	2	1						713	67	0						713	1	1
714	3	3						714	48	1						714	41	0
715	1	2						715	36	15						715	6	6
716	7	2						716	35	29						716	3	2
717	18	0						717	59	16						717	1	1
718	12	1						718	63	28						718	1	4
719	6	2						719	53	21						719	2	3
720	6	1						720	39	7						720	4	4
721	3	0						721	44	6						721	8	4
722	1	4						722	75	4						722	0	1
723	3	1						723	47	1						723	0	0
724	3	6						724	29	4						724	1	1
725	4	3						725	36	0						725	3	2
726	7	3						726	46	0						726	2	2
727	3	5						727	59	0						727	7	2
728	0	9						728	39	0						728	1	0
729	7	2						729	62	0						729	3	0
730	9	5						730	88	1						730	3	2
731	8	5						731	67	1						731	5	1
732	6	3						732	44	0						732	2	4
733	2	2						733	60	5						733	3	0
734	2	0						734	53	1						734	3	0
735	8	1						735	35	7						735	2	2
736	6	5						736	34	6						736	1	2
737	9	2						737	41	12						737	3	1
738	9	4						738	49	2						738	3	0
739	6	0						739	44	1						739	8	2
740	15	9						740	48	3						740	1	1
741	11	8						741	60	1						741	5	0
742	3	7						742	80	1						742	0	1
743	13	6						743	75	6						743	2	1
744	3	10						744	75	0						744	2	0
745	9	31						745	41	1						745	1	0
746	2	25						746	49	3						746	5	0
747	5	21						747	44	1						747	2	1
748	1	14						748	59	2						748	0	0
749	3	16						749	60	5						749	1	0
750	4	7						750	62	2						750	3	3
751	2	2						751	44	1						751	1	1
752	2	2						752	41	0						752	2	1
753	2	6						753	50	1						753	2	3
754	4	3						754	44	4						754	2	2
755	3	3						755	37	5						755	1	1
756	5	3						756	52	3						756	1	2
757	4	2						757	60	12						757	2	2
758	4	9						758	46	11						758	3	2
759	7	14						759	50	5						759	2	0
760	7	20						760	53	3						760	2	1
761	19	8						761	31	6						761	9	2
762	82	22						762	75	4						762	15	1
763	19	9						763	67	4						763	2	3
764	8	18						764	67	2						764	0	5
765	7	18						765	70	0						765	1	2
766	8	13						766	82	14						766	0	0
767	7	17						767	55	9						767	3	0
768	5	5						768	78	9						768	3	2
769	4	1						769	69	4						769	8	1
770	4	1						770	46	2						770	2	0
771	7	3						771	78	2						771	4	1
772	9	2						772	48	2						772	9	1
773	7	5						773	53	1						773	4	0
774	9	6						774	42	5						774	3	0
775	2	4						775	39	6						775	1	1
776	3	15						776	70	2						776	0	1
777	11	11						777	42	6						777	1	1
778	4	5						778	58	8						778	1	1
779	4	7						779	61	2						779	1	1
780	2	10						780	95	4						780	5	0
781	3	6						781	58	7						781	0	2
782	2	17						782	44	3						782	0	2
783	4	12						783	64	2						783	0	1
784	2	14						784	72	2						784	1	0
785	5	14						785	69	1						785	2	0
786	4	12						786	71	6						786	1	0
787	7	16						787	100	26						787	1	1
788	14	14						788	110	15						788	2	0
789	3	28						789	86	5						789	1	1
790	5	14						790	103	10						790	1	2
791	3	12						791	87	8						791	1	0
792	4	8						792	84	8						792	3	3
793	5	2						793	90	8						793	0	0
794	3	2						794	160	12						794	1	0
795	5	1						795	128	8						795	1	2
796	2	4						796	161	13						796	2	2
797	6	7						797	214	15						797	2	1
798	3	1						798	130	7						798	1	1
799	11	4						799	108	5						799	2	0
800	4	4						800	120	2						800	2	0
801	9	1						801	77	1						801	9	0
802	7	7						802	88	1						802	14	1
803	3	4						803	145	8						803	0	2
804	3	2						804	404	15						804	0	11
805	6	5						805	77	2						805	1	3
806	9	3						806	67	4						806	4	1
807	1	5						807	113	9						807	4	3
808	8	12						808	278	4						808	3	3
809	2	2						809	489	9						809	2	0
810	8	7						810	167	15						810	2	0
811	4	5						811	341	17						811	0	2
812	4	6						812	140	10						812	1	1
813	4	3						813	216	11						813	3	7
814	12	5						814	347	17						814	3	10
815	3	3						815	453	9						815	5	0
816	23	4						816	422	9						816	2	1
817	23	11						817	236	6						817	6	0
818	16	4						818	117	3						818	11	1
819	15	10						819	64	0						819	15	3
820	3	6						820	69	3						820	7	2
821	7	3						821	73	1						821	3	0
822	7	4						822	61	1						822	3	0
823	10	8						823	43	2						823	1	1
824	11	9						824	59	1						824	2	1
825	4	9						825	45	1						825	2	1
826	11	21						826	72	1						826	3	2
827	16	19						827	55	0						827	0	2
828	40	32						828	64	0						828	1	2
829	88	43						829	71	1						829	3	1
830	63	44						830	69	4						830	3	4
831	33	53						831	51	1						831	4	2
832	45	43						832	38	1						832	1	1
833	15	23						833	39	0						833	2	1
834	4	16						834	38	0						834	2	0
835	6	2						835	39	2						835	0	3
836	7	6						836	37	1						836	1	6
837	5	0						837	49	2						837	3	5
838	1	8						838	45	0						838	1	0
839	2	3						839	53	7						839	0	2
840	2	1						840	54	2						840	2	2
841	4	3						841	47	1						841	1	1
842	4	7						842	43	4						842	16	0
843	7	1						843	32	9						843	48	1
844	3	7						844	46	6						844	4	0
845	4	5						845	40	1						845	3	0
846	1	4						846	30	3						846	6	5
847	12	6						847	30	1						847	6	1
848	4	6						848	25	2						848	4	3
849	1	2						849	33	16						849	10	3
850	3	1						850	47	8						850	3	2
851	12	3						851	56	6						851	4	4
852	33	14						852	58	7						852	0	0
853	71	35						853	46	2						853	3	1
854	14	26						854	38	7						854	2	1
855	9	5						855	33	10						855	1	3
856	12	3						856	54	1						856	2	1
857	1	1						857	39	1						857	2	1
858	1	2						858	52	4						858	2	3
859	1	1						859	40	11						859	0	2
860	5	6						860	38	10						860	3	4
861	4	12						861	36	3						861	3	0
862	1	0						862	52	3						862	4	6
863	4	4						863	58	9						863	3	5
864	14	1						864	53	3						864	2	1
865	2	1						865	55	4						865	2	3
866	2	5						866	36	2						866	3	2
867	0	3						867	67	2						867	0	1
868	3	5						868	141	13						868	0	5
869	2	6						869	93	8						869	0	1
870	1	8						870	71	3						870	5	9
871	5	3						871	93	3						871	1	2
872	1	10						872	143	15						872	2	4
873	1	8						873	70	2						873	16	0
874	1	8						874	54	2						874	15	2
875	0	1						875	58	0						875	23	2
876	2	4						876	57	2						876	10	7
877	4	5						877	75	2						877	3	2
878	6	8						878	61	1						878	3	0
879	6	5						879	42	10						879	12	1
880	3	15						880	48	13						880	7	0
881	2	3						881	75	18						881	2	0
882	5	6						882	40	5						882	1	1
883	8	2						883	51	2						883	0	1
884	15	4						884	50	5						884	2	1
885	5	5						885	56	11						885	0	1
886	7	6						886	44	16						886	1	1
887	5	2						887	48	12						887	1	1
888	5	0						888	38	5						888	2	2
889	9	1						889	48	9						889	0	2
890	3	3						890	49	2						890	3	0
891	2	6						891	86	3						891	2	1
892	6	14						892	73	5						892	2	1
893	7	12						893	57	2						893	8	2
894	1	3						894	75	2						894	4	1
895	2	1						895	63	1						895	5	1
896	2	0						896	50	4						896	6	2
897	8	7						897	63	2						897	8	4
898	3	7						898	40	0						898	1	1
899	8	5						899	49	1						899	2	2
900	5	6						900	54	2						900	0	7
901	4	9						901	64	1						901	1	2
902	3	5						902	60	2						902	3	6
903	10	14						903	53	0						903	2	2
904	50	1						904	78	1						904	2	5
905	14	2						905	53	2						905	2	7
906	10	11						906	90	1						906	3	8
907	10	8						907	53	0						907	0	2
908	5	6						908	41	2						908	0	4
909	6	3						909	47	1						909	1	1
910	3	15						910	29	1						910	1	5
911	1	17						911	52	3						911	2	2
912	9	12						912	49	3						912	1	3
913	4	3						913	49	1						913	2	2
914	2	4						914	63	3						914	0	1
915	4	3						915	78	4						915	0	0
916	3	0						916	87	0						916	2	2
917	3	3						917	82	1						917	2	1
918	7	9						918	80	3						918	0	1
919	3	5						919	63	0						919	0	3
920	0	5						920	45	0						920	0	0
921	1	3						921	53	1						921	0	0
922	1	0						922	106	1						922	0	1
923	3	3						923	75	11						923	0	1
924	6	2						924	48	5						924	1	0
925	4	0						925	49	37						925	0	1
926	3	0						926	53	21						926	1	0
927	3	3						927	27	32						927	2	4
928	4	2						928	36	12						928	1	1
929	1	2						929	63	12						929	4	1
930	3	3						930	46	23						930	1	2
931	1	1						931	51	20						931	0	3
932	2	0						932	44	13						932	2	1
933	3	2						933	40	3						933	0	0
934	3	1						934	46	2						934	0	3
935	2	4						935	41	8						935	0	3
936	2	1						936	59	3						936	0	0
937	9	6						937	52	0						937	0	3
938	4	4						938	50	2						938	0	3
939	2	5						939	61	1						939	1	0
940	48	19						940	89	1						940	2	1
941	24	12						941	62	2						941	3	1
942	8	16						942	92	2						942	1	0
943	2	6						943	81	5						943	5	0
944	4	5						944	68	1						944	3	0
945	2	3						945	29	4						945	1	0
946	14	3						946	48	2						946	4	0
947	17	2						947	53	4						947	8	2
948	32	8						948	65	1						948	14	2
949	2	6						949	56	2						949	11	0
950	4	0						950	78	1						950	4	1
951	1	0						951	65	1						951	13	4
952	4	3						952	51	1						952	16	2
953	4	2						953	42	1						953	70	2
954	6	1						954	51	0						954	83	1
955	3	2						955	65	0						955	5	1
956	6	4						956	65	1						956	1	5
957	37	4						957	67	5						957	4	3
958	52	6						958	49	5						958	23	0
959	24	1						959	46	6						959	31	1
960	9	3						960	40	3						960	2	0
961	3	4						961	62	0						961	0	0
962	4	1						962	58	6						962	1	2
963	5	2						963	75	0						963	0	1
964	9	0						964	53	1						964	1	2
965	9	1						965	39	2						965	0	5
966	10	2						966	45	1						966	2	3
967	4	8						967	60	0						967	1	1
968	6	9						968	55	0						968	0	3
969	1	6						969	28	2						969	0	3
970	6	3						970	34	3						970	3	1
971	1	3						971	26	0						971	0	2
972	6	8						972	26	0						972	1	1
973	3	4						973	36	1						973	0	0
974	5	5						974	46	0						974	0	2
975	13	2						975	23	1						975	0	0
976	8	5						976	37	2						976	1	1
977	9	2						977	35	2						977	0	2
978	3	1						978	49	3						978	0	3
979	7	6						979	60	3						979	2	1
980	14	9						980	63	2						980	3	1
981	21	12						981	54	2						981	0	1
982	15	9						982	34	3						982	3	2
983	27	11						983	77	5						983	4	3
984	30	9						984	44	3						984	2	0
985	11	4						985	67	8						985	2	0
986	4	2						986	44	12						986	1	2
987	4	11						987	62	3						987	0	1
988	2	3						988	40	0						988	1	2
989	0	3						989	28	0						989	0	0
990	1	4						990	64	0						990	3	0
991	3	8						991	46	5						991	0	3
992	2	5						992	40	0						992	0	1
993	5	4						993	39	1						993	1	2
994	8	3						994	36	1						994	2	2
995	1	4						995	69	2						995	10	0
996	4	3						996	86	1						996	21	2
997	8	1						997	55	0						997	4	3
998	7	4						998	59	2						998	11	3
999	1	3						999	55	1						999	30	1
1000	7	3						1000	60	5						1000	23	0
1001	6	2						1001	53	2						1001	8	3
								177.768	104	7						177.768	12	0
								177.769	77	11						177.769	5	0
								177.77	77	4						177.77	5	2
								177.771	78	7						177.771	1	0
								177.772	66	5						177.772	4	2
								177.773	58	10						177.773	0	1
								177.774	71	4						177.774	1	1
								177.775	53	1						177.775	1	1
								177.776	44	0						177.776	4	1
								177.777	61	8						177.777	3	3
								177.778	73	2						177.778	0	1
								177.779	61	1						177.779	0	0
								177.78	50	1						177.78	2	2
								177.781	72	1						177.781	0	1
								177.782	53	3						177.782	2	0
								177.783	53	1						177.783	2	1
								177.784	46	1						177.784	2	0
								177.785	69	1						177.785	2	1
								177.786	49	0						177.786	6	0
								177.787	40	2						177.787	31	0
								177.788	58	0						177.788	48	0
								177.789	51	0						177.789	10	1
								177.79	73	2						177.79	4	1
								177.791	32	0						177.791	10	2
								177.792	50	1						177.792	5	4
								177.793	50	1						177.793	3	1
								177.794	50	1						177.794	6	1
								177.795	68	1						177.795	4	3
								177.796	49	3						177.796	1	2
								177.797	50	1						177.797	2	1
								177.798	73	1						177.798	7	1
								177.799	68	2						177.799	1	1
								177.8	49	0						177.8	3	1
								177.801	45	4						177.801	1	1
								177.802	46	0						177.802	1	1
								177.803	57	0						177.803	0	5
								177.804	46	1						177.804	1	1
								177.805	48	3						177.805	2	2
								177.806	75	1						177.806	4	1
								177.807	66	0						177.807	0	1
								177.808	50	1						177.808	0	0
								177.809	49	1						177.809	10	1
								177.81	50	1						177.81	4	0
								177.811	56	1						177.811	0	0
								177.812	81	3						177.812	1	0
								177.813	74	1						177.813	1	2
								177.814	58	3						177.814	3	1
								177.815	67	3						177.815	1	0
								177.816	81	6						177.816	3	0
								177.817	86	7						177.817	2	1
								177.818	73	15						177.818	2	0
								177.819	77	3						177.819	3	0
								177.82	73	1						177.82	0	1
								177.821	58	1						177.821	0	1
								177.822	50	4						177.822	3	0
								177.823	54	12						177.823	0	0
								177.824	72	16						177.824	1	0
								177.825	47	21						177.825	0	0
								177.826	55	5						177.826	0	3
								177.827	47	3						177.827	0	2
								177.828	45	8						177.828	1	0
								177.829	41	5						177.829	1	6
								177.83	71	4						177.83	0	1
								177.831	74	20						177.831	1	2
								177.832	65	9						177.832	0	1
								177.833	56	2						177.833	0	0
								177.834	66	1						177.834	1	0
								177.835	59	1						177.835	2	0
								177.836	40	2						177.836	0	0
								177.837	62	8						177.837	1	2
								177.838	63	3						177.838	2	0
								177.839	46	2						177.839	3	0
								177.84	55	1						177.84	0	0
								177.841	62	3						177.841	4	1
								177.842	55	3						177.842	0	0
								177.843	57	1						177.843	0	2
								177.844	43	2						177.844	1	1
								177.845	60	2						177.845	1	0
								177.846	58	3						177.846	15	1
								177.847	42	5						177.847	7	1
								177.848	49	0						177.848	2	0
								177.849	55	0						177.849	3	2
								177.85	45	0						177.85	6	0
								177.851	55	0						177.851	5	1
								177.852	33	1						177.852	30	1
								177.853	58	14						177.853	34	2
								177.854	26	1						177.854	25	0
								177.855	59	6						177.855	33	1
								177.856	54	2						177.856	8	2
								177.857	59	2						177.857	5	0
								177.858	63	2						177.858	0	1
								177.859	36	1						177.859	2	4
								177.86	83	1						177.86	1	0
								177.861	62	3						177.861	3	1
								177.862	54	2						177.862	10	2
								177.863	72	1						177.863	1	0
								177.864	59	2						177.864	3	2
								177.865	34	2						177.865	3	0
								177.866	33	1						177.866	4	1
								177.867	45	0						177.867	2	1
								177.868	54	1						177.868	1	0
								177.869	69	1						177.869	1	1
								177.87	72	1						177.87	1	1
								177.871	74	4						177.871	3	0
								177.872	54	2						177.872	2	2
								177.873	61	5						177.873	0	1
								177.874	57	5						177.874	1	1
								177.875	61	10						177.875	0	1
								177.876	43	5						177.876	1	1
								177.877	54	3						177.877	0	3
								177.878	66	6						177.878	1	1
								177.879	70	3						177.879	0	0
								177.88	80	1						177.88	0	5
								177.881	75	1						177.881	0	1
								177.882	91	5						177.882	2	2
								177.883	73	9						177.883	0	0
								177.884	54	3						177.884	4	0
								177.885	68	3						177.885	0	3
								177.886	61	1						177.886	0	1
								177.887	64	12						177.887	1	0
								177.888	54	12						177.888	0	0
								177.889	44	13						177.889	1	1
								177.89	43	6						177.89	0	2
								177.891	133	29						177.891	0	1
								177.892	67	2						177.892	0	2
								177.893	61	2						177.893	1	2
								177.894	92	4						177.894	0	1
								177.895	102	5						177.895	2	1
								177.896	81	5						177.896	1	0
								177.897	69	2						177.897	0	1
								177.898	53	1						177.898	2	6
								177.899	64	2						177.899	1	1
								177.9	64	4						177.9	1	2
								177.901	53	0						177.901	0	1
								177.902	59	1						177.902	0	5
								177.903	46	1						177.903	1	1
								177.904	43	1						177.904	0	3
								177.905	64	4						177.905	1	3
								177.906	62	2						177.906	0	2
								177.907	70	2						177.907	1	0
								177.908	63	1						177.908	1	0
								177.909	61	1						177.909	1	0
								177.91	75	1						177.91	0	5
								177.911	56	3						177.911	0	0
								177.912	71	5						177.912	0	0
								177.913	59	3						177.913	3	0
								177.914	42	7						177.914	0	1
								177.915	67	5						177.915	1	0
								177.916	55	2						177.916	2	2
								177.917	60	3						177.917	1	0
								177.918	41	1						177.918	1	0
								177.919	55	2						177.919	1	5
								177.92	44	0						177.92	8	0
								177.921	49	2						177.921	2	2
								177.922	39	24						177.922	2	0
								177.923	53	9						177.923	0	1
								177.924	53	1						177.924	1	1
								177.925	88	0						177.925	1	1
								177.926	66	4						177.926	1	0
								177.927	65	2						177.927	0	0
								177.928	69	5						177.928	1	2
								177.929	61	1						177.929	0	2
								177.93	58	1						177.93	3	3
								177.931	44	1						177.931	3	1
								177.932	54	1						177.932	2	2
								177.933	58	1						177.933	1	0
								177.934	56	2						177.934	0	0
								177.935	60	1						177.935	1	0
								177.936	60	0						177.936	2	0
								177.937	74	2						177.937	0	1
								177.938	46	1						177.938	2	0
								177.939	47	2						177.939	6	0
								177.94	55	0						177.94	2	0
								177.941	71	2						177.941	7	1
								177.942	55	4						177.942	3	0
								177.943	61	3						177.943	1	1
								177.944	50	3						177.944	0	2
								177.945	56	1						177.945	2	0
								177.946	56	1						177.946	2	0
								177.947	61	0						177.947	0	1
								177.948	50	0						177.948	2	0
								177.949	103	0						177.949	1	1
								177.95	94	1						177.95	1	2
								177.951	77	1						177.951	1	4
								177.952	51	1						177.952	2	0
								177.953	72	0						177.953	0	0
								177.954	69	2						177.954	0	1
								177.955	50	0						177.955	1	1
								177.956	47	0						177.956	3	5
								177.957	68	0						177.957	2	3
								177.958	45	0						177.958	7	1
								177.959	65	0						177.959	1	0
								177.96	63	4						177.96	2	3
								177.961	66	6						177.961	1	0
								177.962	57	2						177.962	3	0
								177.963	59	2						177.963	0	0
								177.964	54	0						177.964	2	1
								177.965	55	6						177.965	3	4
								177.966	50	2						177.966	3	1
								177.967	90	1						177.967	4	0
								177.968	75	1						177.968	4	0
								177.969	82	2						177.969	1	0
								177.97	106	1						177.97	3	0
								177.971	87	1						177.971	6	0
								177.972	77	4						177.972	9	1
								177.973	79	5						177.973	16	1
								177.974	89	1						177.974	5	3
								177.975	56	0						177.975	3	1
								177.976	47	4						177.976	18	2
								177.977	47	2						177.977	12	5
								177.978	40	1						177.978	3	7
								177.979	77	3						177.979	4	5
								177.98	32	1						177.98	7	0
								177.981	52	1						177.981	11	1
								177.982	63	1						177.982	14	1
								177.983	57	0						177.983	2	0
								177.984	60	1						177.984	3	0
								177.985	57	0						177.985	2	0
								177.986	59	5						177.986	3	2
								177.987	65	4						177.987	1	0
								177.988	75	2						177.988	7	0
								177.989	81	0						177.989	5	2
								177.99	57	2						177.99	7	0
								177.991	65	0						177.991	4	1
								177.992	46	3						177.992	5	6
								177.993	55	0						177.993	2	2
								177.994	68	0						177.994	1	0
								177.995	57	4						177.995	1	0
								177.996	59	8						177.996	3	1
								177.997	53	2						177.997	1	0
								177.998	52	3						177.998	4	4
								177.999	53	4						177.999	3	2
								178	69	5						178	3	4
								178.001	53	2						178.001	7	1
								178.002	57	9						178.002	7	0
								178.003	82	4						178.003	6	3
								178.004	48	3						178.004	7	0
								178.005	45	5						178.005	2	0
								178.006	49	0						178.006	2	1
								178.007	53	0						178.007	3	1
								178.008	60	1						178.008	10	1
								178.009	53	6						178.009	6	2
								178.01	70	1						178.01	2	5
								178.011	36	3						178.011	0	3
								178.012	57	1						178.012	2	1
								178.013	78	1						178.013	1	0
								178.014	58	0						178.014	19	1
								178.015	67	0						178.015	39	0
								178.016	63	1						178.016	2	0
								178.017	36	2						178.017	3	0
								178.018	58	1						178.018	1	0
								178.019	36	1						178.019	2	1
								178.02	73	1						178.02	1	2
								178.021	44	3						178.021	0	2
								178.022	42	2						178.022	4	0
								178.023	51	2						178.023	0	1
								178.024	72	3						178.024	3	1
								178.025	69	3						178.025	0	1
								178.026	71	1						178.026	5	0
								178.027	94	3						178.027	1	0
								178.028	164	1						178.028	0	1
								178.029	124	1						178.029	0	1
								178.03	111	4						178.03	1	2
								178.031	89	4						178.031	0	0
								178.032	75	4						178.032	0	0
								178.033	45	2						178.033	5	1
								178.034	63	2						178.034	22	0
								178.035	57	3						178.035	9	4
								178.036	62	4						178.036	1	0
								178.037	64	2						178.037	1	3
								178.038	63	2						178.038	1	3
								178.039	61	1						178.039	1	2
								178.04	49	1						178.04	3	0
								178.041	58	2						178.041	2	0
								178.042	50	3						178.042	1	1
								178.043	49	1						178.043	0	1
								178.044	67	2						178.044	2	1
								178.045	53	9						178.045	1	1
								178.046	43	16						178.046	1	2
								178.047	54	8						178.047	1	1
								178.048	58	9						178.048	0	0
								178.049	46	9						178.049	2	1
								178.05	81	2						178.05	2	0
								178.051	69	6						178.051	2	1
								178.052	50	5						178.052	0	1
								178.053	50	4						178.053	1	0
								178.054	57	6						178.054	1	0
								178.055	55	6						178.055	1	3
								178.056	51	5						178.056	4	0
								178.057	35	4						178.057	1	0
								178.058	36	1						178.058	1	1
								178.059	34	1						178.059	1	2
								178.06	36	3						178.06	0	0
								178.061	32	2						178.061	0	1
								178.062	43	2						178.062	0	1
								178.063	49	3						178.063	1	0
								178.064	48	5						178.064	1	0
								178.065	70	5						178.065	5	0
								178.066	56	4						178.066	0	0
								178.067	35	1						178.067	1	0
								178.068	32	1						178.068	0	1
								178.069	53	0						178.069	0	1
								178.07	58	7						178.07	0	0
								178.071	55	1						178.071	1	1
								178.072	57	3						178.072	4	2
								178.073	60	1						178.073	3	1
								178.074	47	1						178.074	2	0
								178.075	70	0						178.075	1	0
								178.076	71	1						178.076	0	1
								178.077	45	0						178.077	0	1
								178.078	45	0						178.078	1	0
								178.079	52	0						178.079	0	2
								178.08	52	1						178.08	0	1
								178.081	68	2						178.081	2	0
								178.082	46	0						178.082	0	2
								178.083	48	3						178.083	1	0
								178.084	37	0						178.084	0	0
								178.085	65	3						178.085	1	8
								178.086	54	0						178.086	1	0
								178.087	62	0						178.087	2	3
								178.088	44	1						178.088	3	0
								178.089	53	0						178.089	2	1
								178.09	57	3						178.09	4	1
								178.091	57	2						178.091	3	1
								178.092	48	4						178.092	0	1
								178.093	39	4						178.093	4	2
								178.094	30	4						178.094	4	0
								178.095	42	6						178.095	1	2
								178.096	35	4						178.096	1	0
								178.097	82	2						178.097	4	0
								178.098	67	0						178.098	4	1
								178.099	72	1						178.099	4	1
								178.1	46	1						178.1	1	1
								178.101	77	4						178.101	15	1
								178.102	52	1						178.102	2	0
								178.103	61	1						178.103	12	1
								178.104	59	0						178.104	7	1
								178.105	61	2						178.105	1	0
								178.106	61	2						178.106	1	2
								178.107	43	2						178.107	2	2
								178.108	49	2						178.108	2	1
								178.109	58	2						178.109	5	2
								178.11	58	1						178.11	8	3
								178.111	28	0						178.111	17	0
								178.112	47	4						178.112	13	1
								178.113	43	2						178.113	6	1
								178.114	41	3						178.114	16	4
								178.115	59	6						178.115	29	7
								178.116	60	6						178.116	33	2
								178.117	56	3						178.117	20	2
								178.118	67	1						178.118	14	0
								178.119	53	2						178.119	8	0
								178.12	67	1						178.12	21	1
								178.121	58	2						178.121	14	0
								178.122	80	1						178.122	20	1
								178.123	39	0						178.123	1	0
								178.124	65	3						178.124	3	1
								178.125	49	0						178.125	4	0
								178.126	42	0						178.126	1	1
								178.127	37	2						178.127	0	1
								178.128	62	1						178.128	2	1
								178.129	65	5						178.129	1	0
								178.13	54	12						178.13	1	2
								178.131	57	6						178.131	6	2
								178.132	61	0						178.132	2	0
								178.133	56	0						178.133	2	5
								178.134	53	1						178.134	1	9
								178.135	50	3						178.135	7	2
								178.136	50	4						178.136	4	3
								178.137	37	1						178.137	4	1
								178.138	43	2						178.138	0	4
								178.139	61	2						178.139	0	1
								178.14	60	1						178.14	0	1
								178.141	60	3						178.141	1	1
								178.142	58	3						178.142	0	1
								178.143	67	3						178.143	2	3
								178.144	56	0						178.144	4	1
								178.145	83	18						178.145	33	1
								178.146	76	13						178.146	19	3
								178.147	68	18						178.147	16	0
								178.148	85	3						178.148	7	3
								178.149	72	1						178.149	8	2
								178.15	54	11						178.15	4	1
								178.151	75	6						178.151	1	1
								178.152	68	1						178.152	2	0
								178.153	168	1						178.153	24	0
								178.154	149	3						178.154	13	1
								178.155	69	0						178.155	30	2
								178.156	128	2						178.156	8	1
								178.157	73	13						178.157	3	1
								178.158	74	9						178.158	1	0
								178.159	58	8						178.159	0	0
								178.16	49	0						178.16	3	0
								178.161	48	3						178.161	1	1
								178.162	63	13						178.162	0	0
								178.163	40	6						178.163	2	3
								178.164	42	7						178.164	2	0
								178.165	49	7						178.165	4	2
								178.166	64	2						178.166	0	0
								178.167	53	3						178.167	0	1
								178.168	39	0						178.168	2	0
								178.169	54	6						178.169	4	1
								178.17	27	5						178.17	0	0
								178.171	28	5						178.171	10	1
								178.172	47	3						178.172	4	0
								178.173	62	4						178.173	2	0
								178.174	65	5						178.174	0	1
								178.175	79	2						178.175	8	1
								178.176	36	1						178.176	4	0
								178.177	53	6						178.177	3	2
								178.178	66	6						178.178	2	7
								178.179	72	7						178.179	5	0
								178.18	83	5						178.18	2	1
								178.181	62	4						178.181	3	3
								178.182	49	4						178.182	2	16
								178.183	56	3						178.183	4	0
								178.184	71	4						178.184	3	0
								178.185	72	6						178.185	4	0
								178.186	83	2						178.186	4	14
								178.187	52	5						178.187	2	17
								178.188	57	1						178.188	3	11
								178.189	49	4						178.189	7	4
								178.19	50	8						178.19	13	7
								178.191	57	1						178.191	4	7
								178.192	49	1						178.192	2	17
								178.193	64	2						178.193	0	10
								178.194	47	0						178.194	6	4
								178.195	45	2						178.195	6	11
								178.196	62	1						178.196	2	5
								178.197	64	0						178.197	0	1
								178.198	60	3						178.198	2	0
								178.199	54	3						178.199	2	1
								178.2	59	1						178.2	2	0
								178.201	72	1						178.201	0	0
								178.202	41	2						178.202	2	0
								178.203	54	2						178.203	1	1
								178.204	85	1						178.204	11	0
								178.205	65	1						178.205	9	0
								178.206	73	1						178.206	20	2
								178.207	67	1						178.207	21	0
								178.208	71	3						178.208	37	3
								178.209	59	2						178.209	34	1
								178.21	69	5						178.21	11	2
								178.211	47	3						178.211	5	0
								178.212	59	1						178.212	1	0
								178.213	43	2						178.213	3	1
								178.214	60	3						178.214	2	0
								178.215	82	3						178.215	2	0
								178.216	53	2						178.216	2	0
								178.217	44	0						178.217	0	0
								178.218	39	2						178.218	0	1
								178.219	48	2						178.219	15	0
								178.22	50	1						178.22	71	1
								178.221	48	1						178.221	23	3
								178.222	53	0						178.222	15	1
								178.223	42	2						178.223	10	3
								178.224	38	0						178.224	9	1
								178.225	44	1						178.225	1	1
								178.226	45	1						178.226	2	1
								178.227	56	1						178.227	2	2
								178.228	47	1						178.228	8	0
								178.229	43	2						178.229	6	1
								178.23	34	4						178.23	32	2
								178.231	16	1						178.231	28	0
								178.232	32	5						178.232	15	1
								178.233	64	3						178.233	11	1
								178.234	83	4						178.234	4	3
								178.235	47	3						178.235	6	0
								178.236	41	3						178.236	13	3
								178.237	40	1						178.237	22	2
								178.238	54	2						178.238	30	2
								178.239	54	1						178.239	27	2
								178.24	54	1						178.24	6	5
								178.241	46	4						178.241	2	2
								178.242	61	3						178.242	3	2
								178.243	57	3						178.243	5	1
								178.244	53	5						178.244	7	0
								178.245	43	1						178.245	1	1
								178.246	54	1						178.246	10	1
								178.247	47	1						178.247	10	4
								178.248	35	1						178.248	9	3
								178.249	52	0						178.249	16	4
								178.25	55	1						178.25	35	2
								178.251	40	3						178.251	6	1
								178.252	42	3						178.252	2	2
								178.253	60	3						178.253	2	1
								178.254	75	7						178.254	3	0
								178.255	55	6						178.255	1	0
								178.256	52	11						178.256	5	1
								178.257	66	2						178.257	0	0
								178.258	40	1						178.258	2	1
								178.259	42	1						178.259	0	0
								178.26	49	5						178.26	48	2
								178.261	65	9						178.261	94	0
								178.262	113	9						178.262	3	1
								178.263	120	32						178.263	2	1
								178.264	44	10						178.264	1	3
								178.265	129	1						178.265	3	3
								178.266	118	0						178.266	0	1
								178.267	167	1						178.267	4	1
								178.268	139	9						178.268	2	1
								178.269	117	7						178.269	4	5
								178.27	97	5						178.27	1	3
								178.271	46	19						178.271	0	2
								178.272	56	42						178.272	3	3
								178.273	44	16						178.273	1	3
								178.274	42	5						178.274	7	3
								178.275	44	0						178.275	5	19
								178.276	58	4						178.276	13	6
								178.277	66	6						178.277	10	3
								178.278	40	8						178.278	5	10
								178.279	35	4						178.279	3	8
								178.28	39	0						178.28	3	1
								178.281	42	0						178.281	1	2
								178.282	45	2						178.282	1	1
								178.283	38	0						178.283	2	1
								178.284	44	1						178.284	3	1
								178.285	46	1						178.285	5	1
								178.286	53	4						178.286	2	0
								178.287	36	1						178.287	4	3
								178.288	30	2						178.288	1	2
								178.289	41	0						178.289	2	4
								178.29	40	1						178.29	11	0
								178.291	38	2						178.291	10	3
								178.292	56	2						178.292	2	0
								178.293	61	0						178.293	2	2
								178.294	74	0						178.294	2	0
								178.295	38	2						178.295	1	1
								178.296	65	0						178.296	2	0
								178.297	54	0						178.297	3	9
								178.298	42	2						178.298	6	0
								178.299	60	1						178.299	29	0
								178.3	38	1						178.3	11	2
								178.301	44	0						178.301	7	0
								178.302	63	1						178.302	8	1
								178.303	103	0						178.303	2	1
								178.304	102	4						178.304	5	0
								178.305	73	0						178.305	22	1
								178.306	65	1						178.306	12	0
								178.307	54	1						178.307	8	0
								178.308	81	0						178.308	17	1
								178.309	62	2						178.309	32	2
								178.31	82	1						178.31	48	1
								178.311	94	4						178.311	26	0
								178.312	70	3						178.312	12	3
								178.313	62	7						178.313	5	2
								178.314	56	3						178.314	2	0
								178.315	65	6						178.315	0	1
								178.316	75	1						178.316	2	2
								178.317	81	2						178.317	0	0
								178.318	61	4						178.318	5	0
								178.319	48	2						178.319	2	0
								178.32	46	0						178.32	2	1
								178.321	41	0						178.321	8	0
								178.322	64	1						178.322	23	0
								178.323	57	3						178.323	5	1
								178.324	55	1						178.324	6	1
								178.325	51	1						178.325	11	0
								178.326	46	4						178.326	5	0
								178.327	64	4						178.327	8	0
								178.328	46	0						178.328	3	1
								178.329	36	2						178.329	6	1
								178.33	31	0						178.33	4	1
								178.331	39	0						178.331	3	1
								178.332	44	1						178.332	4	2
								178.333	69	3						178.333	4	3
								178.334	71	0						178.334	8	0
								178.335	54	1						178.335	14	0
								178.336	74	5						178.336	16	0
								178.337	50	1						178.337	2	1
								178.338	69	4						178.338	3	1
								178.339	63	2						178.339	5	2
								178.34	64	1						178.34	7	1
								178.341	53	3						178.341	4	0
								178.342	69	1						178.342	5	1
								178.343	58	2						178.343	4	2
								178.344	75	2						178.344	1	1
								178.345	61	0						178.345	0	0
								178.346	55	0						178.346	2	2
								178.347	46	1						178.347	1	0
								178.348	44	0						178.348	2	1
								178.349	48	0						178.349	6	4
								178.35	48	1						178.35	2	2
								178.351	64	0						178.351	1	2
								178.352	52	0						178.352	1	0
								178.353	67	1						178.353	2	0
								178.354	39	1						178.354	5	0
								178.355	49	0						178.355	1	0
								178.356	41	0						178.356	4	2
								178.357	47	1						178.357	1	0
								178.358	38	3						178.358	3	1
								178.359	52	0						178.359	2	0
								178.36	40	1						178.36	19	1
								178.361	57	0						178.361	22	2
								178.362	60	0						178.362	10	0
								178.363	49	0						178.363	4	0
								178.364	50	3						178.364	5	3
								178.365	35	3						178.365	7	0
								178.366	41	1						178.366	39	1
								178.367	42	1						178.367	88	0
								178.368	64	0						178.368	15	3
								178.369	38	0						178.369	3	0
								178.37	49	1						178.37	31	0
								178.371	42	1						178.371	17	2
								178.372	57	0						178.372	19	4
								178.373	75	1						178.373	27	3
								178.374	44	4						178.374	10	1
								178.375	57	6						178.375	6	1
								178.376	44	2						178.376	57	1
								178.377	57	1						178.377	26	3
								178.378	54	2						178.378	2	1
								178.379	59	0						178.379	10	2
								178.38	64	0						178.38	0	5
								178.381	46	0						178.381	0	1
								178.382	48	1						178.382	4	2
								178.383	34	0						178.383	1	2
								178.384	53	2						178.384	1	1
								178.385	55	2						178.385	0	1
								178.386	62	1						178.386	0	2
								178.387	50	7						178.387	2	3
								178.388	50	2						178.388	0	0
								178.389	40	1						178.389	1	2
								178.39	52	1						178.39	1	1
								178.391	49	0						178.391	0	1
								178.392	63	0						178.392	2	2
								178.393	46	0						178.393	1	3
								178.394	69	3						178.394	0	2
								178.395	57	0						178.395	3	1
								178.396	63	1						178.396	2	0
								178.397	57	1						178.397	1	1
								178.398	57	1						178.398	0	1
								178.399	57	1						178.399	2	1
								178.4	53	1						178.4	2	1
								178.401	39	4						178.401	1	0
								178.402	40	2						178.402	2	3
								178.403	46	0						178.403	1	4
								178.404	39	1						178.404	2	3
								178.405	48	1						178.405	3	1
								178.406	52	0						178.406	4	2
								178.407	42	3						178.407	4	1
								178.408	53	2						178.408	0	2
								178.409	43	5						178.409	1	0
								178.41	74	1						178.41	2	1
								178.411	64	0						178.411	2	0
								178.412	47	0						178.412	2	2
								178.413	37	0						178.413	1	0
								178.414	52	1						178.414	1	0
								178.415	57	1						178.415	0	2
								178.416	59	0						178.416	0	1
								178.417	50	3						178.417	1	1
								178.418	68	6						178.418	14	0
								178.419	55	2						178.419	5	2
								178.42	56	0						178.42	4	0
								178.421	51	3						178.421	1	1
								178.422	59	1						178.422	19	2
								178.423	41	1						178.423	4	1
								178.424	41	0						178.424	12	2
								178.425	53	7						178.425	19	0
								178.426	70	6						178.426	5	0
								178.427	58	32						178.427	4	3
								178.428	62	12						178.428	3	1
								178.429	53	1						178.429	5	0
								178.43	45	2						178.43	8	1
								178.431	42	1						178.431	8	4
								178.432	54	0						178.432	11	0
								178.433	59	0						178.433	8	2
								178.434	53	0						178.434	8	4
								178.435	49	1						178.435	2	2
								178.436	78	0						178.436	0	0
								178.437	58	1						178.437	1	1
								178.438	74	1						178.438	0	2
								178.439	67	0						178.439	2	0
								178.44	49	0						178.44	1	0
								178.441	69	1						178.441	1	1
								178.442	63	0						178.442	1	1
								178.443	60	3						178.443	0	1
								178.444	52	1						178.444	1	1
								178.445	54	2						178.445	1	1
								178.446	66	16						178.446	1	2
								178.447	38	9						178.447	4	0
								178.448	38	6						178.448	3	1
								178.449	53	6						178.449	1	0
								178.45	41	3						178.45	0	0
								178.451	50	0						178.451	2	2
								178.452	67	1						178.452	1	0
								178.453	79	2						178.453	0	0
								178.454	41	3						178.454	1	1
								178.455	38	3						178.455	4	3
								178.456	49	2						178.456	1	1
								178.457	61	5						178.457	1	0
								178.458	48	1						178.458	2	1
								178.459	48	2						178.459	1	0
								178.46	65	1						178.46	1	0
								178.461	58	1						178.461	0	1
								178.462	69	2						178.462	0	1
								178.463	71	0						178.463	1	1
								178.464	61	1						178.464	3	0
								178.465	62	0						178.465	3	1
								178.466	46	0						178.466	1	3
								178.467	50	0						178.467	0	0
								178.468	70	2						178.468	0	2
								178.469	73	0						178.469	0	1
								178.47	50	2						178.47	1	1
								178.471	41	0						178.471	2	0
								178.472	54	0						178.472	1	0
								178.473	61	1						178.473	2	0
								178.474	37	1						178.474	5	1
								178.475	40	0						178.475	5	0
								178.476	53	1						178.476	2	1
								178.477	40	0						178.477	0	1
								178.478	60	1						178.478	0	0
								178.479	26	1						178.479	0	0
								178.48	40	0						178.48	1	0
								178.481	50	2						178.481	0	2
								178.482	49	1						178.482	1	0
								178.483	50	0						178.483	0	0
								178.484	45	0						178.484	0	0
								178.485	72	0						178.485	0	0
								178.486	61	1						178.486	1	2
								178.487	41	2						178.487	2	0
								178.488	51	1						178.488	1	4
								178.489	44	1						178.489	1	4
								178.49	45	0						178.49	0	1
								178.491	34	0						178.491	0	3
								178.492	58	4						178.492	1	0
								178.493	61	5						178.493	1	5
								178.494	70	1						178.494	2	1
								178.495	54	0						178.495	2	1
								178.496	36	1						178.496	0	1
								178.497	33	0						178.497	2	1
								178.498	48	1						178.498	1	4
								178.499	54	3						178.499	2	7
								178.5	50	3						178.5	1	5
								178.501	57	0						178.501	2	4
								178.502	76	3						178.502	0	5
								178.503	53	2						178.503	0	11
								178.504	80	0						178.504	1	3
								178.505	72	2						178.505	1	4
								178.506	66	1						178.506	1	0
								178.507	73	1						178.507	10	0
								178.508	69	20						178.508	9	2
								178.509	81	9						178.509	13	4
								178.51	67	1						178.51	13	9
								178.511	58	4						178.511	3	4
								178.512	53	1						178.512	2	1
								178.513	56	5						178.513	2	1
								178.514	44	1						178.514	1	1
								178.515	74	1						178.515	2	1
								178.516	43	6						178.516	2	2
								178.517	50	7						178.517	1	0
								178.518	75	10						178.518	0	4
								178.519	33	17						178.519	0	1
								178.52	52	15						178.52	0	4
								178.521	38	8						178.521	0	1
								178.522	50	4						178.522	1	2
								178.523	54	1						178.523	0	3
								178.524	54	2						178.524	1	3
								178.525	64	9						178.525	0	0
								178.526	87	5						178.526	1	1
								178.527	77	3						178.527	2	2
								178.528	53	5						178.528	0	1
								178.529	43	3						178.529	1	2
								178.53	51	2						178.53	2	2
								178.531	42	0						178.531	0	4
								178.532	37	3						178.532	1	0
								178.533	51	0						178.533	0	0
								178.534	59	3						178.534	0	3
								178.535	51	16						178.535	1	0
								178.536	42	4						178.536	2	3
								178.537	49	0						178.537	2	1
								178.538	47	1						178.538	0	0
								178.539	42	0						178.539	2	2
								178.54	53	1						178.54	0	0
								178.541	47	1						178.541	2	0
								178.542	40	1						178.542	0	1
								178.543	46	1						178.543	2	3
								178.544	64	0						178.544	0	1
								178.545	50	3						178.545	1	0
								178.546	47	1						178.546	0	0
								178.547	35	2						178.547	4	2
								178.548	43	2						178.548	3	1
								178.549	57	1						178.549	0	1
								178.55	47	1						178.55	0	3
								178.551	71	1						178.551	0	2
								178.552	61	0						178.552	0	4
								178.553	38	0						178.553	1	2
								178.554	63	1						178.554	0	2
								178.555	48	0						178.555	0	0
								178.556	54	1						178.556	0	1
								178.557	73	1						178.557	0	2
								178.558	75	2						178.558	1	0
								178.559	66	0						178.559	4	1
								178.56	53	4						178.56	3	0
								178.561	57	2						178.561	1	1
								178.562	71	1						178.562	3	2
								178.563	80	3						178.563	3	2
								178.564	75	2						178.564	1	1
								178.565	69	1						178.565	1	2
								178.566	48	5						178.566	0	3
								178.567	75	7						178.567	0	1
								178.568	79	4						178.568	0	0
								178.569	72	5						178.569	0	1
								178.57	113	2						178.57	4	2
								178.571	96	1						178.571	1	0
								178.572	90	1						178.572	4	0
								178.573	93	1						178.573	2	0
								178.574	75	0						178.574	1	3
								178.575	62	1						178.575	0	7
								178.576	86	2						178.576	2	2
								178.577	95	2						178.577	1	2
								178.578	58	2						178.578	1	2
								178.579	66	4						178.579	0	2
								178.58	64	6						178.58	1	1
								178.581	51	11						178.581	3	1
								178.582	92	8						178.582	4	2
								178.583	56	1						178.583	1	0
								178.584	45	1						178.584	2	2
								178.585	36	2						178.585	9	0
								178.586	36	2						178.586	2	0
								178.587	60	3						178.587	0	2
								178.588	66	2						178.588	4	0
								178.589	64	1						178.589	0	2
								178.59	77	1						178.59	5	3
								178.591	46	3						178.591	0	1
								178.592	78	4						178.592	1	1
								178.593	82	1						178.593	1	1
								178.594	87	1						178.594	0	0
								178.595	63	1						178.595	2	0
								178.596	52	2						178.596	1	0
								178.597	47	1						178.597	4	0
								178.598	46	0						178.598	2	1
								178.599	52	0						178.599	0	0
								178.6	55	1						178.6	1	2
								178.601	46	2						178.601	1	3
								178.602	43	2						178.602	1	1
								178.603	46	0						178.603	2	1
								178.604	42	3						178.604	1	4
								178.605	63	0						178.605	0	2
								178.606	51	2						178.606	0	3
								178.607	55	1						178.607	1	0
								178.608	48	1						178.608	2	1
								178.609	38	0						178.609	0	0
								178.61	57	1						178.61	1	1
								178.611	47	0						178.611	0	2
								178.612	64	3						178.612	2	1
								178.613	48	1						178.613	1	0
								178.614	44	2						178.614	0	1
								178.615	33	1						178.615	1	4
								178.616	57	0						178.616	0	1
								178.617	66	1						178.617	0	4
								178.618	51	1						178.618	1	4
								178.619	67	1						178.619	0	0
								178.62	51	0						178.62	1	0
								178.621	45	0						178.621	1	1
								178.622	45	1						178.622	1	2
								178.623	77	0						178.623	1	2
								178.624	89	0						178.624	0	0
								178.625	65	7						178.625	1	1
								178.626	87	42						178.626	1	5
								178.627	68	2						178.627	2	0
								178.628	42	1						178.628	2	2
								178.629	69	4						178.629	0	3
								178.63	42	7						178.63	0	1
								178.631	50	3						178.631	0	1
								178.632	54	2						178.632	11	1
								178.633	33	5						178.633	4	3
								178.634	56	1						178.634	0	0
								178.635	60	2						178.635	1	1
								178.636	58	1						178.636	0	1
								178.637	58	1						178.637	0	4
								178.638	82	3						178.638	0	1
								178.639	69	0						178.639	1	1
								178.64	50	1						178.64	0	1
								178.641	52	0						178.641	0	1
								178.642	40	5						178.642	0	0
								178.643	69	4						178.643	0	0
								178.644	106	1						178.644	0	0
								178.645	91	2						178.645	1	2
								178.646	90	2						178.646	9	1
								178.647	80	1						178.647	6	2
								178.648	136	2						178.648	12	1
								178.649	153	3						178.649	8	3
								178.65	139	2						178.65	6	1
								178.651	149	7						178.651	6	2
								178.652	84	4						178.652	8	0
								178.653	50	2						178.653	20	2
								178.654	89	2						178.654	12	2
								178.655	77	2						178.655	21	1
								178.656	83	0						178.656	6	1
								178.657	56	3						178.657	1	2
								178.658	49	2						178.658	3	2
								178.659	69	3						178.659	3	0
								178.66	62	5						178.66	5	1
								178.661	61	1						178.661	1	0
								178.662	44	6						178.662	0	2
								178.663	58	5						178.663	1	0
								178.664	86	21						178.664	2	0
								178.665	71	7						178.665	0	3
								178.666	75	5						178.666	1	1
								178.667	56	5						178.667	0	2
								178.668	72	6						178.668	1	0
								178.669	41	8						178.669	1	0
								178.67	44	6						178.67	0	2
								178.671	54	3						178.671	1	1
								178.672	54	2						178.672	0	0
								178.673	63	3						178.673	1	0
								178.674	49	1						178.674	0	1
								178.675	162	5						178.675	0	2
								178.676	474	2						178.676	0	1
								178.677	353	1						178.677	1	1
								178.678	400	2						178.678	0	0
								178.679	112	0						178.679	0	4
								178.68	61	2						178.68	1	1
								178.681	50	1						178.681	1	2
								178.682	54	2						178.682	0	1
								178.683	69	5						178.683	1	1
								178.684	66	10						178.684	1	1
								178.685	54	8						178.685	1	1
								178.686	54	2						178.686	0	3
								178.687	71	4						178.687	2	2
								178.688	114	14						178.688	0	0
								178.689	57	8						178.689	0	1
								178.69	73	10						178.69	1	0
								178.691	79	10						178.691	2	1
								178.692	71	1						178.692	1	3
								178.693	53	0						178.693	4	0
								178.694	115	2						178.694	0	1
								178.695	147	4						178.695	0	0
								178.696	47	1						178.696	11	1
								178.697	173	9						178.697	5	5
								178.698	123	9						178.698	1	3
								178.699	181	5						178.699	5	1
								178.7	117	4						178.7	1	1
								178.701	278	3						178.701	16	1
								178.702	147	0						178.702	2	1
								178.703	69	2						178.703	1	0
								178.704	61	4						178.704	1	0
								178.705	44	4						178.705	0	1
								178.706	42	1						178.706	0	0
								178.707	62	2						178.707	0	2
								178.708	295	2						178.708	1	1
								178.709	271	6						178.709	0	1
								178.71	334	20						178.71	1	2
								178.711	388	35						178.711	1	0
								178.712	191	14						178.712	0	1
								178.713	96	3						178.713	1	5
								178.714	36	0						178.714	1	0
								178.715	49	3						178.715	0	3
								178.716	71	0						178.716	1	1
								178.717	107	3						178.717	1	3
								178.718	60	10						178.718	0	1
								178.719	38	4						178.719	1	2
								178.72	61	9						178.72	3	2
								178.721	207	26						178.721	1	1
								178.722	267	27						178.722	3	2
								178.723	326	11						178.723	1	2
								178.724	281	10						178.724	0	2
								178.725	310	21						178.725	1	2
								178.726	162	11						178.726	1	1
								178.727	66	1						178.727	1	1
								178.728	66	8						178.728	1	3
								178.729	69	4						178.729	0	2
								178.73	78	6						178.73	0	4
								178.731	107	5						178.731	11	4
								178.732	69	8						178.732	10	1
								178.733	66	4						178.733	5	2
								178.734	62	3						178.734	1	2
								178.735	56	3						178.735	1	3
								178.736	76	4						178.736	0	3
								178.737	86	4						178.737	0	1
								178.738	97	1						178.738	0	1
								178.739	60	2						178.739	0	0
								178.74	60	2						178.74	1	0
								178.741	75	3						178.741	1	1
								178.742	73	3						178.742	0	1
								178.743	73	2						178.743	1	4
								178.744	55	2						178.744	0	3
								178.745	101	2						178.745	2	1
								178.746	74	2						178.746	1	4
								178.747	111	4						178.747	1	1
								178.748	68	1						178.748	1	8
								178.749	56	1						178.749	1	7
								178.75	59	5						178.75	0	2
								178.751	45	3						178.751	0	0
								178.752	55	7						178.752	1	2
								178.753	65	1						178.753	1	1
								178.754	86	5						178.754	1	1
								178.755	114	4						178.755	3	3
								178.756	115	5						178.756	1	0
								178.757	85	3						178.757	1	0
								178.758	63	3						178.758	2	2
								178.759	66	5						178.759	0	2
								178.76	69	1						178.76	1	0
								178.761	161	14						178.761	0	2
								178.762	240	8						178.762	2	0
								178.763	98	5						178.763	5	1
[truncated: 1,237 more rows]

[truncated: 8 more sheets: Supp. Fig 6, Supp. Fig 7, Supp. Fig 8, Supp. Fig 9, Supp. Fig 10, Supp. Fig 12, Supp. Fig 13, Supp. Fig 14]
